# Supplementary material for: The Plasma Factor XIII Heterotetrameric Complex Structure: Unexpected Unequal Pairing within a Symmetric Complex
Source: Biomolecules. 2019 Nov 21;9(12):765. doi: 10.3390/biom9120765 (PMC6995596; doi:10.3390/biom9120765)
Supplement: Supplementary file 1 [file biomolecules-09-00765-s001.zip]

Archive with 6 entries (6 files):
- Supplementary data/FXIIImodelcomplexPDB.pdb
- Supplementary data/FXIIIStructure_Supplementaryfile_biomolecules_minorrev.docx
- Supplementary data/Supp. video 1.mpg
- Supplementary data/Supp. video 2.mpg
- Supplementary data/Supp. video 3.mpg
- Supplementary data/Supp. video 4.mpg
