# Supplementary material for: The Plasma Factor XIII Heterotetrameric Complex Structure: Unexpected Unequal Pairing within a Symmetric Complex
Source: Biomolecules. 2019 Nov 21;9(12):765. doi: 10.3390/biom9120765 (PMC6995596; doi:10.3390/biom9120765)
Supplement: Supplementary file 1 [file biomolecules-09-00765-s001.zip › Supplementary data/FXIIImodelcomplexPDB.pdb]

REMARK YASARA *************************************************************
REMARK YASARA *                                                           *
REMARK YASARA *                     Y  A  S  A  R  A                      *
REMARK YASARA *                                                           *
REMARK YASARA *   Yet Another Scientific Artificial Reality Application   *
REMARK YASARA *                                                           *
REMARK YASARA *            MOLECULE STRUCTURE FILE, PDB FORMAT            *
REMARK YASARA *                                                           *
REMARK YASARA * Just use YASARA every day to make your questions go away! *
REMARK YASARA *                                                           *
REMARK YASARA *                      www.YASARA.org                       *
REMARK YASARA *                                                           *
REMARK YASARA *************************************************************
REMARK YASARA
REMARK YASARA Written on:        Tue Oct 08 14:37:43 2019
REMARK YASARA Number of models: 1
REMARK YASARA Number of atoms:   43125
REMARK YASARA Please address questions or suggestions to: Eliza@yasara.org
REMARK YASARA
SEQRES   1 A  728  SER GLU THR SER ARG THR ALA PHE GLY GLY ARG ARG ALA 
SEQRES   2 A  728  VAL PRO PRO ASN ASN SER ASN ALA ALA GLU ASP ASP LEU 
SEQRES   3 A  728  PRO THR VAL GLU LEU GLN GLY VAL VAL PRO ARG GLY VAL 
SEQRES   4 A  728  ASN LEU GLN GLU PHE LEU ASN VAL THR SER VAL HIS LEU 
SEQRES   5 A  728  PHE LYS GLU ARG TRP ASP THR ASN LYS VAL ASP HIS HIS 
SEQRES   6 A  728  THR ASP LYS TYR GLU ASN ASN LYS LEU ILE VAL ARG ARG 
SEQRES   7 A  728  GLY GLN SER PHE TYR VAL GLN ILE ASP PHE SER ARG PRO 
SEQRES   8 A  728  TYR ASP PRO ARG ARG ASP LEU PHE ARG VAL GLU TYR VAL 
SEQRES   9 A  728  ILE GLY ARG TYR PRO GLN GLU ASN LYS GLY THR TYR ILE 
SEQRES  10 A  728  PRO VAL PRO ILE VAL SER GLU LEU GLN SER GLY LYS TRP 
SEQRES  11 A  728  GLY ALA LYS ILE VAL MET ARG GLU ASP ARG SER VAL ARG 
SEQRES  12 A  728  LEU SER ILE GLN SER SER PRO LYS CYS ILE VAL GLY LYS 
SEQRES  13 A  728  PHE ARG MET TYR VAL ALA VAL TRP THR PRO TYR GLY VAL 
SEQRES  14 A  728  LEU ARG THR SER ARG ASN PRO GLU THR ASP THR TYR ILE 
SEQRES  15 A  728  LEU PHE ASN PRO TRP CYS GLU ASP ASP ALA VAL TYR LEU 
SEQRES  16 A  728  ASP ASN GLU LYS GLU ARG GLU GLU TYR VAL LEU ASN ASP 
SEQRES  17 A  728  ILE GLY VAL ILE PHE TYR GLY GLU VAL ASN ASP ILE LYS 
SEQRES  18 A  728  THR ARG SER TRP SER TYR GLY GLN PHE GLU ASP GLY ILE 
SEQRES  19 A  728  LEU ASP THR CYS LEU TYR VAL MET ASP ARG ALA GLN MET 
SEQRES  20 A  728  ASP LEU SER GLY ARG GLY ASN PRO ILE LYS VAL SER ARG 
SEQRES  21 A  728  VAL GLY SER ALA MET VAL ASN ALA LYS ASP ASP GLU GLY 
SEQRES  22 A  728  VAL LEU VAL GLY SER TRP ASP ASN ILE TYR ALA TYR GLY 
SEQRES  23 A  728  VAL PRO PRO SER ALA TRP THR GLY SER VAL ASP ILE LEU 
SEQRES  24 A  728  LEU GLU TYR ARG SER SER GLU ASN PRO VAL ARG TYR GLY 
SEQRES  25 A  728  GLN CYS TRP VAL PHE ALA GLY VAL PHE ASN THR PHE LEU 
SEQRES  26 A  728  ARG CYS LEU GLY ILE PRO ALA ARG ILE VAL THR ASN TYR 
SEQRES  27 A  728  PHE SER ALA HIS ASP ASN ASP ALA ASN LEU GLN MET ASP 
SEQRES  28 A  728  ILE PHE LEU GLU GLU ASP GLY ASN VAL ASN SER LYS LEU 
SEQRES  29 A  728  THR LYS ASP SER VAL TRP ASN TYR HIS CYS TRP ASN GLU 
SEQRES  30 A  728  ALA TRP MET THR ARG PRO ASP LEU PRO VAL GLY PHE GLY 
SEQRES  31 A  728  GLY TRP GLN ALA VAL ASP SER THR PRO GLN GLU ASN SER 
SEQRES  32 A  728  ASP GLY MET TYR ARG CYS GLY PRO ALA SER VAL GLN ALA 
SEQRES  33 A  728  ILE LYS HIS GLY HIS VAL CYS PHE GLN PHE ASP ALA PRO 
SEQRES  34 A  728  PHE VAL PHE ALA GLU VAL ASN SER ASP LEU ILE TYR ILE 
SEQRES  35 A  728  THR ALA LYS LYS ASP GLY THR HIS VAL VAL GLU ASN VAL 
SEQRES  36 A  728  ASP ALA THR HIS ILE GLY LYS LEU ILE VAL THR LYS GLN 
SEQRES  37 A  728  ILE GLY GLY ASP GLY MET MET ASP ILE THR ASP THR TYR 
SEQRES  38 A  728  LYS PHE GLN GLU GLY GLN GLU GLU GLU ARG LEU ALA LEU 
SEQRES  39 A  728  GLU THR ALA LEU MET TYR GLY ALA LYS LYS PRO LEU ASN 
SEQRES  40 A  728  THR GLU GLY VAL MET LYS SER ARG SER ASN VAL ASP MET 
SEQRES  41 A  728  ASP PHE GLU VAL GLU ASN ALA VAL LEU GLY LYS ASP PHE 
SEQRES  42 A  728  LYS LEU SER ILE THR PHE ARG ASN ASN SER HIS ASN ARG 
SEQRES  43 A  728  TYR THR ILE THR ALA TYR LEU SER ALA ASN ILE THR PHE 
SEQRES  44 A  728  TYR THR GLY VAL PRO LYS ALA GLU PHE LYS LYS GLU THR 
SEQRES  45 A  728  PHE ASP VAL THR LEU GLU PRO LEU SER PHE LYS LYS GLU 
SEQRES  46 A  728  ALA VAL LEU ILE GLN ALA GLY GLU TYR MET GLY GLN LEU 
SEQRES  47 A  728  LEU GLU GLN ALA SER LEU HIS PHE PHE VAL THR ALA ARG 
SEQRES  48 A  728  ILE ASN GLU THR ARG ASP VAL LEU ALA LYS GLN LYS SER 
SEQRES  49 A  728  THR VAL LEU THR ILE PRO GLU ILE ILE ILE LYS VAL ARG 
SEQRES  50 A  728  GLY THR GLN VAL VAL GLY SER ASP MET THR VAL THR VAL 
SEQRES  51 A  728  GLU PHE THR ASN PRO LEU LYS GLU THR LEU ARG ASN VAL 
SEQRES  52 A  728  TRP VAL HIS LEU ASP GLY PRO GLY VAL THR ARG PRO MET 
SEQRES  53 A  728  LYS LYS MET PHE ARG GLU ILE ARG PRO ASN SER THR VAL 
SEQRES  54 A  728  GLN TRP GLU GLU VAL CYS ARG PRO TRP VAL SER GLY HIS 
SEQRES  55 A  728  ARG LYS LEU ILE ALA SER MET SER SER ASP SER LEU ARG 
SEQRES  56 A  728  HIS VAL TYR GLY GLU LEU ASP VAL GLN ILE GLN ARG ARG 
SEQRES   1 B  728  SER GLU THR SER ARG THR ALA PHE GLY GLY ARG ARG ALA 
SEQRES   2 B  728  VAL PRO PRO ASN ASN SER ASN ALA ALA GLU ASP ASP LEU 
SEQRES   3 B  728  PRO THR VAL GLU LEU GLN GLY VAL VAL PRO ARG GLY VAL 
SEQRES   4 B  728  ASN LEU GLN GLU PHE LEU ASN VAL THR SER VAL HIS LEU 
SEQRES   5 B  728  PHE LYS GLU ARG TRP ASP THR ASN LYS VAL ASP HIS HIS 
SEQRES   6 B  728  THR ASP LYS TYR GLU ASN ASN LYS LEU ILE VAL ARG ARG 
SEQRES   7 B  728  GLY GLN SER PHE TYR VAL GLN ILE ASP PHE SER ARG PRO 
SEQRES   8 B  728  TYR ASP PRO ARG ARG ASP LEU PHE ARG VAL GLU TYR VAL 
SEQRES   9 B  728  ILE GLY ARG TYR PRO GLN GLU ASN LYS GLY THR TYR ILE 
SEQRES  10 B  728  PRO VAL PRO ILE VAL SER GLU LEU GLN SER GLY LYS TRP 
SEQRES  11 B  728  GLY ALA LYS ILE VAL MET ARG GLU ASP ARG SER VAL ARG 
SEQRES  12 B  728  LEU SER ILE GLN SER SER PRO LYS CYS ILE VAL GLY LYS 
SEQRES  13 B  728  PHE ARG MET TYR VAL ALA VAL TRP THR PRO TYR GLY VAL 
SEQRES  14 B  728  LEU ARG THR SER ARG ASN PRO GLU THR ASP THR TYR ILE 
SEQRES  15 B  728  LEU PHE ASN PRO TRP CYS GLU ASP ASP ALA VAL TYR LEU 
SEQRES  16 B  728  ASP ASN GLU LYS GLU ARG GLU GLU TYR VAL LEU ASN ASP 
SEQRES  17 B  728  ILE GLY VAL ILE PHE TYR GLY GLU VAL ASN ASP ILE LYS 
SEQRES  18 B  728  THR ARG SER TRP SER TYR GLY GLN PHE GLU ASP GLY ILE 
SEQRES  19 B  728  LEU ASP THR CYS LEU TYR VAL MET ASP ARG ALA GLN MET 
SEQRES  20 B  728  ASP LEU SER GLY ARG GLY ASN PRO ILE LYS VAL SER ARG 
SEQRES  21 B  728  VAL GLY SER ALA MET VAL ASN ALA LYS ASP ASP GLU GLY 
SEQRES  22 B  728  VAL LEU VAL GLY SER TRP ASP ASN ILE TYR ALA TYR GLY 
SEQRES  23 B  728  VAL PRO PRO SER ALA TRP THR GLY SER VAL ASP ILE LEU 
SEQRES  24 B  728  LEU GLU TYR ARG SER SER GLU ASN PRO VAL ARG TYR GLY 
SEQRES  25 B  728  GLN CYS TRP VAL PHE ALA GLY VAL PHE ASN THR PHE LEU 
SEQRES  26 B  728  ARG CYS LEU GLY ILE PRO ALA ARG ILE VAL THR ASN TYR 
SEQRES  27 B  728  PHE SER ALA HIS ASP ASN ASP ALA ASN LEU GLN MET ASP 
SEQRES  28 B  728  ILE PHE LEU GLU GLU ASP GLY ASN VAL ASN SER LYS LEU 
SEQRES  29 B  728  THR LYS ASP SER VAL TRP ASN TYR HIS CYS TRP ASN GLU 
SEQRES  30 B  728  ALA TRP MET THR ARG PRO ASP LEU PRO VAL GLY PHE GLY 
SEQRES  31 B  728  GLY TRP GLN ALA VAL ASP SER THR PRO GLN GLU ASN SER 
SEQRES  32 B  728  ASP GLY MET TYR ARG CYS GLY PRO ALA SER VAL GLN ALA 
SEQRES  33 B  728  ILE LYS HIS GLY HIS VAL CYS PHE GLN PHE ASP ALA PRO 
SEQRES  34 B  728  PHE VAL PHE ALA GLU VAL ASN SER ASP LEU ILE TYR ILE 
SEQRES  35 B  728  THR ALA LYS LYS ASP GLY THR HIS VAL VAL GLU ASN VAL 
SEQRES  36 B  728  ASP ALA THR HIS ILE GLY LYS LEU ILE VAL THR LYS GLN 
SEQRES  37 B  728  ILE GLY GLY ASP GLY MET MET ASP ILE THR ASP THR TYR 
SEQRES  38 B  728  LYS PHE GLN GLU GLY GLN GLU GLU GLU ARG LEU ALA LEU 
SEQRES  39 B  728  GLU THR ALA LEU MET TYR GLY ALA LYS LYS PRO LEU ASN 
SEQRES  40 B  728  THR GLU GLY VAL MET LYS SER ARG SER ASN VAL ASP MET 
SEQRES  41 B  728  ASP PHE GLU VAL GLU ASN ALA VAL LEU GLY LYS ASP PHE 
SEQRES  42 B  728  LYS LEU SER ILE THR PHE ARG ASN ASN SER HIS ASN ARG 
SEQRES  43 B  728  TYR THR ILE THR ALA TYR LEU SER ALA ASN ILE THR PHE 
SEQRES  44 B  728  TYR THR GLY VAL PRO LYS ALA GLU PHE LYS LYS GLU THR 
SEQRES  45 B  728  PHE ASP VAL THR LEU GLU PRO LEU SER PHE LYS LYS GLU 
SEQRES  46 B  728  ALA VAL LEU ILE GLN ALA GLY GLU TYR MET GLY GLN LEU 
SEQRES  47 B  728  LEU GLU GLN ALA SER LEU HIS PHE PHE VAL THR ALA ARG 
SEQRES  48 B  728  ILE ASN GLU THR ARG ASP VAL LEU ALA LYS GLN LYS SER 
SEQRES  49 B  728  THR VAL LEU THR ILE PRO GLU ILE ILE ILE LYS VAL ARG 
SEQRES  50 B  728  GLY THR GLN VAL VAL GLY SER ASP MET THR VAL THR VAL 
SEQRES  51 B  728  GLU PHE THR ASN PRO LEU LYS GLU THR LEU ARG ASN VAL 
SEQRES  52 B  728  TRP VAL HIS LEU ASP GLY PRO GLY VAL THR ARG PRO MET 
SEQRES  53 B  728  LYS LYS MET PHE ARG GLU ILE ARG PRO ASN SER THR VAL 
SEQRES  54 B  728  GLN TRP GLU GLU VAL CYS ARG PRO TRP VAL SER GLY HIS 
SEQRES  55 B  728  ARG LYS LEU ILE ALA SER MET SER SER ASP SER LEU ARG 
SEQRES  56 B  728  HIS VAL TYR GLY GLU LEU ASP VAL GLN ILE GLN ARG ARG 
SEQRES   1 C  641  GLU GLU LYS PRO CYS GLY PHE PRO HIS VAL GLU ASN GLY 
SEQRES   2 C  641  ARG ILE ALA GLN TYR TYR TYR THR PHE LYS SER PHE TYR 
SEQRES   3 C  641  PHE PRO MET SER ILE ASP LYS LYS LEU SER PHE PHE CYS 
SEQRES   4 C  641  LEU ALA GLY TYR THR THR GLU SER GLY ARG GLN GLU GLU 
SEQRES   5 C  641  GLN THR THR CYS THR THR GLU GLY TRP SER PRO GLU PRO 
SEQRES   6 C  641  ARG CYS PHE LYS LYS CYS THR LYS PRO ASP LEU SER ASN 
SEQRES   7 C  641  GLY TYR ILE SER ASP VAL LYS LEU LEU TYR LYS ILE GLN 
SEQRES   8 C  641  GLU ASN MET ARG TYR GLY CYS ALA SER GLY TYR LYS THR 
SEQRES   9 C  641  THR GLY GLY LYS ASP GLU GLU VAL VAL GLN CYS LEU SER 
SEQRES  10 C  641  ASP GLY TRP SER SER GLN PRO THR CYS ARG LYS GLU HIS 
SEQRES  11 C  641  GLU THR CYS LEU ALA PRO GLU LEU TYR ASN GLY ASN TYR 
SEQRES  12 C  641  SER THR THR GLN LYS THR PHE LYS VAL LYS ASP LYS VAL 
SEQRES  13 C  641  GLN TYR GLU CYS ALA THR GLY TYR TYR THR ALA GLY GLY 
SEQRES  14 C  641  LYS LYS THR GLU GLU VAL GLU CYS LEU THR TYR GLY TRP 
SEQRES  15 C  641  SER LEU THR PRO LYS CYS THR LYS LEU LYS CYS SER SER 
SEQRES  16 C  641  LEU ARG LEU ILE GLU ASN GLY TYR PHE HIS PRO VAL LYS 
SEQRES  17 C  641  GLN THR TYR GLU GLU GLY ASP VAL VAL GLN PHE PHE CYS 
SEQRES  18 C  641  HIS GLU ASN TYR TYR LEU SER GLY SER ASP LEU ILE GLN 
SEQRES  19 C  641  CYS TYR ASN PHE GLY TRP TYR PRO GLU SER PRO VAL CYS 
SEQRES  20 C  641  GLU GLY ARG ARG ASN ARG CYS PRO PRO PRO PRO LEU PRO 
SEQRES  21 C  641  ILE ASN SER LYS ILE GLN THR HIS SER THR THR TYR ARG 
SEQRES  22 C  641  HIS GLY GLU ILE VAL HIS ILE GLU CYS GLU LEU ASN PHE 
SEQRES  23 C  641  GLU ILE HIS GLY SER ALA GLU ILE ARG CYS GLU ASP GLY 
SEQRES  24 C  641  LYS TRP THR GLU PRO PRO LYS CYS ILE GLU GLY GLN GLU 
SEQRES  25 C  641  LYS VAL ALA CYS GLU GLU PRO PRO PHE ILE GLU ASN GLY 
SEQRES  26 C  641  ALA ALA ASN LEU HIS SER LYS ILE TYR TYR ASN GLY ASP 
SEQRES  27 C  641  LYS VAL THR TYR ALA CYS LYS SER GLY TYR LEU LEU HIS 
SEQRES  28 C  641  GLY SER ASN GLU ILE THR CYS ASN ARG GLY LYS TRP THR 
SEQRES  29 C  641  LEU PRO PRO GLU CYS VAL GLU ASN ASN GLU ASN CYS LYS 
SEQRES  30 C  641  HIS PRO PRO VAL VAL MET ASN GLY ALA VAL ALA ASP GLY 
SEQRES  31 C  641  ILE LEU ALA SER TYR ALA THR GLY SER SER VAL GLU TYR 
SEQRES  32 C  641  ARG CYS ASN GLU TYR TYR LEU LEU ARG GLY SER LYS ILE 
SEQRES  33 C  641  SER ARG CYS GLU GLN GLY LYS TRP SER SER PRO PRO VAL 
SEQRES  34 C  641  CYS LEU GLU PRO CYS THR VAL ASN VAL ASP TYR MET ASN 
SEQRES  35 C  641  ARG ASN ASN ILE GLU MET LYS TRP LYS TYR GLU GLY LYS 
SEQRES  36 C  641  VAL LEU HIS GLY ASP LEU ILE ASP PHE VAL CYS LYS GLN 
SEQRES  37 C  641  GLY TYR ASP LEU SER PRO LEU THR PRO LEU SER GLU LEU 
SEQRES  38 C  641  SER VAL GLN CYS ASN ARG GLY GLU VAL LYS TYR PRO LEU 
SEQRES  39 C  641  CYS THR ARG LYS GLU SER LYS GLY MET CYS THR SER PRO 
SEQRES  40 C  641  PRO LEU ILE LYS HIS GLY VAL ILE ILE SER SER THR VAL 
SEQRES  41 C  641  ASP THR TYR GLU ASN GLY SER SER VAL GLU TYR ARG CYS 
SEQRES  42 C  641  PHE ASP HIS HIS PHE LEU GLU GLY SER ARG GLU ALA TYR 
SEQRES  43 C  641  CYS LEU ASP GLY MET TRP THR THR PRO PRO LEU CYS LEU 
SEQRES  44 C  641  GLU PRO CYS THR LEU SER PHE THR GLU MET GLU LYS ASN 
SEQRES  45 C  641  ASN LEU LEU LEU LYS TRP ASP PHE ASP ASN ARG PRO HIS 
SEQRES  46 C  641  ILE LEU HIS GLY GLU TYR ILE GLU PHE ILE CYS ARG GLY 
SEQRES  47 C  641  ASP THR TYR PRO ALA GLU LEU TYR ILE THR GLY SER ILE 
SEQRES  48 C  641  LEU ARG MET GLN CYS ASP ARG GLY GLN LEU LYS TYR PRO 
SEQRES  49 C  641  ARG CYS ILE PRO ARG GLN SER THR LEU SER TYR GLN GLU 
SEQRES  50 C  641  PRO LEU ARG THR 
SEQRES   1 D  641  GLU GLU LYS PRO CYS GLY PHE PRO HIS VAL GLU ASN GLY 
SEQRES   2 D  641  ARG ILE ALA GLN TYR TYR TYR THR PHE LYS SER PHE TYR 
SEQRES   3 D  641  PHE PRO MET SER ILE ASP LYS LYS LEU SER PHE PHE CYS 
SEQRES   4 D  641  LEU ALA GLY TYR THR THR GLU SER GLY ARG GLN GLU GLU 
SEQRES   5 D  641  GLN THR THR CYS THR THR GLU GLY TRP SER PRO GLU PRO 
SEQRES   6 D  641  ARG CYS PHE LYS LYS CYS THR LYS PRO ASP LEU SER ASN 
SEQRES   7 D  641  GLY TYR ILE SER ASP VAL LYS LEU LEU TYR LYS ILE GLN 
SEQRES   8 D  641  GLU ASN MET ARG TYR GLY CYS ALA SER GLY TYR LYS THR 
SEQRES   9 D  641  THR GLY GLY LYS ASP GLU GLU VAL VAL GLN CYS LEU SER 
SEQRES  10 D  641  ASP GLY TRP SER SER GLN PRO THR CYS ARG LYS GLU HIS 
SEQRES  11 D  641  GLU THR CYS LEU ALA PRO GLU LEU TYR ASN GLY ASN TYR 
SEQRES  12 D  641  SER THR THR GLN LYS THR PHE LYS VAL LYS ASP LYS VAL 
SEQRES  13 D  641  GLN TYR GLU CYS ALA THR GLY TYR TYR THR ALA GLY GLY 
SEQRES  14 D  641  LYS LYS THR GLU GLU VAL GLU CYS LEU THR TYR GLY TRP 
SEQRES  15 D  641  SER LEU THR PRO LYS CYS THR LYS LEU LYS CYS SER SER 
SEQRES  16 D  641  LEU ARG LEU ILE GLU ASN GLY TYR PHE HIS PRO VAL LYS 
SEQRES  17 D  641  GLN THR TYR GLU GLU GLY ASP VAL VAL GLN PHE PHE CYS 
SEQRES  18 D  641  HIS GLU ASN TYR TYR LEU SER GLY SER ASP LEU ILE GLN 
SEQRES  19 D  641  CYS TYR ASN PHE GLY TRP TYR PRO GLU SER PRO VAL CYS 
SEQRES  20 D  641  GLU GLY ARG ARG ASN ARG CYS PRO PRO PRO PRO LEU PRO 
SEQRES  21 D  641  ILE ASN SER LYS ILE GLN THR HIS SER THR THR TYR ARG 
SEQRES  22 D  641  HIS GLY GLU ILE VAL HIS ILE GLU CYS GLU LEU ASN PHE 
SEQRES  23 D  641  GLU ILE HIS GLY SER ALA GLU ILE ARG CYS GLU ASP GLY 
SEQRES  24 D  641  LYS TRP THR GLU PRO PRO LYS CYS ILE GLU GLY GLN GLU 
SEQRES  25 D  641  LYS VAL ALA CYS GLU GLU PRO PRO PHE ILE GLU ASN GLY 
SEQRES  26 D  641  ALA ALA ASN LEU HIS SER LYS ILE TYR TYR ASN GLY ASP 
SEQRES  27 D  641  LYS VAL THR TYR ALA CYS LYS SER GLY TYR LEU LEU HIS 
SEQRES  28 D  641  GLY SER ASN GLU ILE THR CYS ASN ARG GLY LYS TRP THR 
SEQRES  29 D  641  LEU PRO PRO GLU CYS VAL GLU ASN ASN GLU ASN CYS LYS 
SEQRES  30 D  641  HIS PRO PRO VAL VAL MET ASN GLY ALA VAL ALA ASP GLY 
SEQRES  31 D  641  ILE LEU ALA SER TYR ALA THR GLY SER SER VAL GLU TYR 
SEQRES  32 D  641  ARG CYS ASN GLU TYR TYR LEU LEU ARG GLY SER LYS ILE 
SEQRES  33 D  641  SER ARG CYS GLU GLN GLY LYS TRP SER SER PRO PRO VAL 
SEQRES  34 D  641  CYS LEU GLU PRO CYS THR VAL ASN VAL ASP TYR MET ASN 
SEQRES  35 D  641  ARG ASN ASN ILE GLU MET LYS TRP LYS TYR GLU GLY LYS 
SEQRES  36 D  641  VAL LEU HIS GLY ASP LEU ILE ASP PHE VAL CYS LYS GLN 
SEQRES  37 D  641  GLY TYR ASP LEU SER PRO LEU THR PRO LEU SER GLU LEU 
SEQRES  38 D  641  SER VAL GLN CYS ASN ARG GLY GLU VAL LYS TYR PRO LEU 
SEQRES  39 D  641  CYS THR ARG LYS GLU SER LYS GLY MET CYS THR SER PRO 
SEQRES  40 D  641  PRO LEU ILE LYS HIS GLY VAL ILE ILE SER SER THR VAL 
SEQRES  41 D  641  ASP THR TYR GLU ASN GLY SER SER VAL GLU TYR ARG CYS 
SEQRES  42 D  641  PHE ASP HIS HIS PHE LEU GLU GLY SER ARG GLU ALA TYR 
SEQRES  43 D  641  CYS LEU ASP GLY MET TRP THR THR PRO PRO LEU CYS LEU 
SEQRES  44 D  641  GLU PRO CYS THR LEU SER PHE THR GLU MET GLU LYS ASN 
SEQRES  45 D  641  ASN LEU LEU LEU LYS TRP ASP PHE ASP ASN ARG PRO HIS 
SEQRES  46 D  641  ILE LEU HIS GLY GLU TYR ILE GLU PHE ILE CYS ARG GLY 
SEQRES  47 D  641  ASP THR TYR PRO ALA GLU LEU TYR ILE THR GLY SER ILE 
SEQRES  48 D  641  LEU ARG MET GLN CYS ASP ARG GLY GLN LEU LYS TYR PRO 
SEQRES  49 D  641  ARG CYS ILE PRO ARG GLN SER THR LEU SER TYR GLN GLU 
SEQRES  50 D  641  PRO LEU ARG THR 
SSBOND   1 CYS C    5    CYS C   56                                       1.95
SSBOND   3 CYS C   39    CYS C   67                                       2.04
SSBOND   5 CYS C   71    CYS C  115                                       2.04
SSBOND   7 CYS C   98    CYS C  126                                       1.99
SSBOND   9 CYS C  133    CYS C  177                                       2.05
SSBOND  11 CYS C  160    CYS C  188                                       2.01
SSBOND  13 CYS C  193    CYS C  235                                       2.02
SSBOND  15 CYS C  221    CYS C  247                                       2.07
SSBOND  17 CYS C  254    CYS C  296                                       1.95
SSBOND  19 CYS C  282    CYS C  307                                       1.97
SSBOND  21 CYS C  316    CYS C  358                                       2.04
SSBOND  23 CYS C  344    CYS C  369                                       2.07
SSBOND  25 CYS C  376    CYS C  419                                       2.08
SSBOND  27 CYS C  405    CYS C  430                                       2.01
SSBOND  29 CYS C  434    CYS C  485                                       2.03
SSBOND  31 CYS C  466    CYS C  495                                       1.99
SSBOND  33 CYS C  504    CYS C  547                                       2.05
SSBOND  35 CYS C  533    CYS C  558                                       2.00
SSBOND  37 CYS C  562    CYS C  616                                       2.00
SSBOND  39 CYS C  596    CYS C  626                                       1.99
SSBOND  41 CYS D    5    CYS D   56                                       2.03
SSBOND  43 CYS D   39    CYS D   67                                       2.04
SSBOND  45 CYS D   71    CYS D  115                                       2.03
SSBOND  47 CYS D   98    CYS D  126                                       2.08
SSBOND  49 CYS D  133    CYS D  177                                       2.08
SSBOND  51 CYS D  160    CYS D  188                                       2.09
SSBOND  53 CYS D  193    CYS D  235                                       2.07
SSBOND  55 CYS D  221    CYS D  247                                       2.14
SSBOND  57 CYS D  254    CYS D  296                                       2.07
SSBOND  59 CYS D  282    CYS D  307                                       2.00
SSBOND  61 CYS D  316    CYS D  358                                       2.09
SSBOND  63 CYS D  344    CYS D  369                                       2.10
SSBOND  65 CYS D  376    CYS D  419                                       2.05
SSBOND  67 CYS D  405    CYS D  430                                       2.06
SSBOND  69 CYS D  434    CYS D  485                                       2.09
SSBOND  71 CYS D  466    CYS D  495                                       2.06
SSBOND  73 CYS D  504    CYS D  547                                       2.08
SSBOND  75 CYS D  533    CYS D  558                                       2.05
SSBOND  77 CYS D  562    CYS D  616                                       1.99
SSBOND  79 CYS D  596    CYS D  626                                       2.08
CRYST1  169.408  169.228  169.408  90.00  90.00  90.00 P 1           1
ATOM      1  N   SER A   1      41.059  69.250  71.162  1.00 10.00      A    N
ATOM      2 1H   SER A   1      40.348  69.372  71.869  1.00 10.00      A    H
ATOM      3 2H   SER A   1      40.627  69.235  70.249  1.00 10.00      A    H
ATOM      4 3H   SER A   1      41.545  68.380  71.320  1.00 10.00      A    H
ATOM      5  CA  SER A   1      42.018  70.438  71.266  1.00 10.00      A    C
ATOM      6  HA  SER A   1      41.354  71.272  71.037  1.00 10.00      A    H
ATOM      7  C   SER A   1      43.109  70.378  70.182  1.00 10.00      A    C
ATOM      8  O   SER A   1      43.551  69.283  69.888  1.00 10.00      A    O
ATOM      9  CB  SER A   1      42.540  70.509  72.716  1.00 10.00      A    C
ATOM     10 1HB  SER A   1      41.684  70.485  73.390  1.00 10.00      A    H
ATOM     11 2HB  SER A   1      43.122  69.609  72.915  1.00 10.00      A    H
ATOM     12  OG  SER A   1      43.423  71.638  72.905  1.00 10.00      A    O
ATOM     13  HG  SER A   1      43.995  71.403  73.639  1.00 10.00      A    H
ATOM     14  N   GLU A   2      43.516  71.516  69.612  1.00 10.00      A    N
ATOM     15  H   GLU A   2      43.063  72.386  69.857  1.00 10.00      A    H
ATOM     16  CA  GLU A   2      44.646  71.644  68.656  1.00 10.00      A    C
ATOM     17  HA  GLU A   2      44.421  70.994  67.811  1.00 10.00      A    H
ATOM     18  C   GLU A   2      46.051  71.258  69.184  1.00 10.00      A    C
ATOM     19  O   GLU A   2      46.868  70.932  68.305  1.00 10.00      A    O
ATOM     20  CB  GLU A   2      44.662  73.024  68.045  1.00 10.00      A    C
ATOM     21 1HB  GLU A   2      43.638  73.297  67.792  1.00 10.00      A    H
ATOM     22 2HB  GLU A   2      44.900  73.746  68.826  1.00 10.00      A    H
ATOM     23  CG  GLU A   2      45.562  73.299  66.829  1.00 10.00      A    C
ATOM     24 1HG  GLU A   2      45.322  74.325  66.549  1.00 10.00      A    H
ATOM     25 2HG  GLU A   2      46.609  73.229  67.122  1.00 10.00      A    H
ATOM     26  CD  GLU A   2      45.304  72.377  65.645  1.00 10.00      A    C
ATOM     27  OE1 GLU A   2      44.138  71.904  65.512  1.00 10.00      A    O
ATOM     28  OE2 GLU A   2      46.171  72.211  64.733  1.00 10.00      A    O
ATOM     29  N   THR A   3      46.196  71.015  70.443  1.00 10.00      A    N
ATOM     30  H   THR A   3      45.369  71.180  70.999  1.00 10.00      A    H
ATOM     31  CA  THR A   3      47.376  70.510  71.134  1.00 10.00      A    C
ATOM     32  HA  THR A   3      48.185  71.194  70.876  1.00 10.00      A    H
ATOM     33  C   THR A   3      47.826  69.078  70.805  1.00 10.00      A    C
ATOM     34  O   THR A   3      48.906  68.640  71.275  1.00 10.00      A    O
ATOM     35  CB  THR A   3      47.105  70.596  72.683  1.00 10.00      A    C
ATOM     36  HB  THR A   3      48.001  70.211  73.170  1.00 10.00      A    H
ATOM     37  OG1 THR A   3      45.894  69.988  73.036  1.00 10.00      A    O
ATOM     38  HG1 THR A   3      45.811  69.981  73.992  1.00 10.00      A    H
ATOM     39  CG2 THR A   3      46.989  72.101  73.067  1.00 10.00      A    C
ATOM     40 1HG2 THR A   3      46.045  72.521  72.721  1.00 10.00      A    H
ATOM     41 2HG2 THR A   3      47.815  72.714  72.707  1.00 10.00      A    H
ATOM     42 3HG2 THR A   3      47.000  72.080  74.157  1.00 10.00      A    H
ATOM     43  N   SER A   4      47.147  68.328  69.907  1.00 10.00      A    N
ATOM     44  H   SER A   4      46.370  68.827  69.498  1.00 10.00      A    H
ATOM     45  CA  SER A   4      47.575  67.085  69.398  1.00 10.00      A    C
ATOM     46  HA  SER A   4      48.354  66.634  70.012  1.00 10.00      A    H
ATOM     47  C   SER A   4      48.105  67.227  67.963  1.00 10.00      A    C
ATOM     48  O   SER A   4      49.313  67.037  67.731  1.00 10.00      A    O
ATOM     49  CB  SER A   4      46.402  66.083  69.461  1.00 10.00      A    C
ATOM     50 1HB  SER A   4      46.144  65.923  70.508  1.00 10.00      A    H
ATOM     51 2HB  SER A   4      45.516  66.567  69.051  1.00 10.00      A    H
ATOM     52  OG  SER A   4      46.540  64.832  68.816  1.00 10.00      A    O
ATOM     53  HG  SER A   4      46.152  64.903  67.941  1.00 10.00      A    H
ATOM     54  N   ARG A   5      47.286  67.654  66.974  1.00 10.00      A    N
ATOM     55  H   ARG A   5      46.293  67.796  67.095  1.00 10.00      A    H
ATOM     56  CA  ARG A   5      47.832  68.005  65.651  1.00 10.00      A    C
ATOM     57  HA  ARG A   5      48.139  67.017  65.309  1.00 10.00      A    H
ATOM     58  C   ARG A   5      49.016  68.947  65.653  1.00 10.00      A    C
ATOM     59  O   ARG A   5      49.869  68.908  64.813  1.00 10.00      A    O
ATOM     60  CB  ARG A   5      46.630  68.381  64.747  1.00 10.00      A    C
ATOM     61 1HB  ARG A   5      45.948  67.546  64.581  1.00 10.00      A    H
ATOM     62 2HB  ARG A   5      46.069  69.164  65.257  1.00 10.00      A    H
ATOM     63  CG  ARG A   5      47.056  68.928  63.360  1.00 10.00      A    C
ATOM     64 1HG  ARG A   5      47.608  69.857  63.507  1.00 10.00      A    H
ATOM     65 2HG  ARG A   5      47.669  68.186  62.849  1.00 10.00      A    H
ATOM     66  CD  ARG A   5      45.842  69.246  62.441  1.00 10.00      A    C
ATOM     67 1HD  ARG A   5      46.220  69.533  61.460  1.00 10.00      A    H
ATOM     68 2HD  ARG A   5      45.215  68.356  62.388  1.00 10.00      A    H
ATOM     69  NE  ARG A   5      45.038  70.359  62.981  1.00 10.00      A    N
ATOM     70  HE  ARG A   5      45.366  70.796  63.829  1.00 10.00      A    H
ATOM     71  CZ  ARG A   5      44.024  70.877  62.293  1.00 10.00      A    C
ATOM     72  NH1 ARG A   5      43.616  70.407  61.110  1.00 10.00      A    N
ATOM     73 1HH1 ARG A   5      43.970  69.554  60.702  1.00 10.00      A    H
ATOM     74 2HH1 ARG A   5      42.973  70.987  60.590  1.00 10.00      A    H
ATOM     75  NH2 ARG A   5      43.333  71.867  62.739  1.00 10.00      A    N
ATOM     76 1HH2 ARG A   5      43.545  72.225  63.660  1.00 10.00      A    H
ATOM     77 2HH2 ARG A   5      42.438  72.064  62.315  1.00 10.00      A    H
ATOM     78  N   THR A   6      48.919  69.903  66.565  1.00 10.00      A    N
ATOM     79  H   THR A   6      48.182  69.836  67.253  1.00 10.00      A    H
ATOM     80  CA  THR A   6      50.002  70.866  66.901  1.00 10.00      A    C
ATOM     81  HA  THR A   6      50.796  70.832  66.155  1.00 10.00      A    H
ATOM     82  C   THR A   6      50.620  70.482  68.267  1.00 10.00      A    C
ATOM     83  O   THR A   6      50.272  71.138  69.248  1.00 10.00      A    O
ATOM     84  CB  THR A   6      49.527  72.326  66.825  1.00 10.00      A    C
ATOM     85  HB  THR A   6      48.613  72.428  67.409  1.00 10.00      A    H
ATOM     86  OG1 THR A   6      49.216  72.439  65.457  1.00 10.00      A    O
ATOM     87  HG1 THR A   6      48.424  71.926  65.279  1.00 10.00      A    H
ATOM     88  CG2 THR A   6      50.658  73.377  67.068  1.00 10.00      A    C
ATOM     89 1HG2 THR A   6      50.867  73.302  68.135  1.00 10.00      A    H
ATOM     90 2HG2 THR A   6      50.396  74.406  66.821  1.00 10.00      A    H
ATOM     91 3HG2 THR A   6      51.541  73.081  66.503  1.00 10.00      A    H
ATOM     92  N   ALA A   7      51.559  69.473  68.284  1.00 10.00      A    N
ATOM     93  H   ALA A   7      51.777  68.990  67.424  1.00 10.00      A    H
ATOM     94  CA  ALA A   7      52.248  69.051  69.491  1.00 10.00      A    C
ATOM     95  HA  ALA A   7      51.768  69.454  70.382  1.00 10.00      A    H
ATOM     96  C   ALA A   7      53.626  69.636  69.322  1.00 10.00      A    C
ATOM     97  O   ALA A   7      54.198  70.137  70.275  1.00 10.00      A    O
ATOM     98  CB  ALA A   7      52.334  67.498  69.486  1.00 10.00      A    C
ATOM     99 1HB  ALA A   7      51.355  67.027  69.571  1.00 10.00      A    H
ATOM    100 2HB  ALA A   7      52.915  67.293  70.385  1.00 10.00      A    H
ATOM    101 3HB  ALA A   7      52.856  67.098  68.617  1.00 10.00      A    H
ATOM    102  N   PHE A   8      54.266  69.624  68.124  1.00 10.00      A    N
ATOM    103  H   PHE A   8      53.774  69.159  67.374  1.00 10.00      A    H
ATOM    104  CA  PHE A   8      55.351  70.541  67.688  1.00 10.00      A    C
ATOM    105  HA  PHE A   8      55.894  70.715  68.616  1.00 10.00      A    H
ATOM    106  C   PHE A   8      54.878  71.869  67.117  1.00 10.00      A    C
ATOM    107  O   PHE A   8      53.867  72.014  66.473  1.00 10.00      A    O
ATOM    108  CB  PHE A   8      56.396  69.785  66.838  1.00 10.00      A    C
ATOM    109 1HB  PHE A   8      55.941  69.515  65.885  1.00 10.00      A    H
ATOM    110 2HB  PHE A   8      57.248  70.460  66.751  1.00 10.00      A    H
ATOM    111  CG  PHE A   8      56.843  68.517  67.545  1.00 10.00      A    C
ATOM    112  CD1 PHE A   8      57.706  68.582  68.625  1.00 10.00      A    C
ATOM    113  HD1 PHE A   8      58.160  69.515  68.923  1.00 10.00      A    H
ATOM    114  CD2 PHE A   8      56.303  67.232  67.183  1.00 10.00      A    C
ATOM    115  HD2 PHE A   8      55.541  67.223  66.418  1.00 10.00      A    H
ATOM    116  CE1 PHE A   8      57.973  67.418  69.374  1.00 10.00      A    C
ATOM    117  HE1 PHE A   8      58.618  67.471  70.238  1.00 10.00      A    H
ATOM    118  CE2 PHE A   8      56.538  66.104  67.958  1.00 10.00      A    C
ATOM    119  HE2 PHE A   8      56.185  65.132  67.647  1.00 10.00      A    H
ATOM    120  CZ  PHE A   8      57.355  66.151  69.097  1.00 10.00      A    C
ATOM    121  HZ  PHE A   8      57.745  65.234  69.516  1.00 10.00      A    H
ATOM    122  N   GLY A   9      55.695  72.931  67.287  1.00 10.00      A    N
ATOM    123  H   GLY A   9      56.579  72.935  67.776  1.00 10.00      A    H
ATOM    124  CA  GLY A   9      55.354  74.300  66.713  1.00 10.00      A    C
ATOM    125 1HA  GLY A   9      55.643  74.336  65.662  1.00 10.00      A    H
ATOM    126 2HA  GLY A   9      54.313  74.621  66.740  1.00 10.00      A    H
ATOM    127  C   GLY A   9      56.178  75.431  67.430  1.00 10.00      A    C
ATOM    128  O   GLY A   9      56.682  75.234  68.504  1.00 10.00      A    O
ATOM    129  N   GLY A  10      56.320  76.532  66.709  1.00 10.00      A    N
ATOM    130  H   GLY A  10      55.968  76.485  65.763  1.00 10.00      A    H
ATOM    131  CA  GLY A  10      57.081  77.727  67.073  1.00 10.00      A    C
ATOM    132 1HA  GLY A  10      56.759  78.462  66.335  1.00 10.00      A    H
ATOM    133 2HA  GLY A  10      56.773  78.139  68.033  1.00 10.00      A    H
ATOM    134  C   GLY A  10      58.593  77.591  67.035  1.00 10.00      A    C
ATOM    135  O   GLY A  10      59.150  76.647  66.428  1.00 10.00      A    O
ATOM    136  N   ARG A  11      59.306  78.584  67.565  1.00 10.00      A    N
ATOM    137  H   ARG A  11      58.734  79.239  68.080  1.00 10.00      A    H
ATOM    138  CA  ARG A  11      60.717  78.658  67.603  1.00 10.00      A    C
ATOM    139  HA  ARG A  11      61.055  78.982  66.619  1.00 10.00      A    H
ATOM    140  C   ARG A  11      61.468  77.445  68.060  1.00 10.00      A    C
ATOM    141  O   ARG A  11      62.451  77.110  67.424  1.00 10.00      A    O
ATOM    142  CB  ARG A  11      61.001  79.789  68.588  1.00 10.00      A    C
ATOM    143 1HB  ARG A  11      60.449  79.494  69.481  1.00 10.00      A    H
ATOM    144 2HB  ARG A  11      62.087  79.827  68.672  1.00 10.00      A    H
ATOM    145  CG  ARG A  11      60.527  81.239  68.225  1.00 10.00      A    C
ATOM    146 1HG  ARG A  11      59.620  81.341  67.629  1.00 10.00      A    H
ATOM    147 2HG  ARG A  11      60.260  81.729  69.161  1.00 10.00      A    H
ATOM    148  CD  ARG A  11      61.673  81.979  67.558  1.00 10.00      A    C
ATOM    149 1HD  ARG A  11      62.368  82.306  68.331  1.00 10.00      A    H
ATOM    150 2HD  ARG A  11      62.108  81.307  66.819  1.00 10.00      A    H
ATOM    151  NE  ARG A  11      61.160  83.176  66.855  1.00 10.00      A    N
ATOM    152  HE  ARG A  11      60.170  83.252  66.671  1.00 10.00      A    H
ATOM    153  CZ  ARG A  11      61.959  84.201  66.411  1.00 10.00      A    C
ATOM    154  NH1 ARG A  11      63.284  84.129  66.521  1.00 10.00      A    N
ATOM    155 1HH1 ARG A  11      63.701  83.225  66.694  1.00 10.00      A    H
ATOM    156 2HH1 ARG A  11      63.788  84.823  65.988  1.00 10.00      A    H
ATOM    157  NH2 ARG A  11      61.464  85.304  65.871  1.00 10.00      A    N
ATOM    158 1HH2 ARG A  11      60.516  85.569  66.096  1.00 10.00      A    H
ATOM    159 2HH2 ARG A  11      62.147  86.015  65.649  1.00 10.00      A    H
ATOM    160  N   ARG A  12      61.003  76.874  69.172  1.00 10.00      A    N
ATOM    161  H   ARG A  12      60.040  77.140  69.319  1.00 10.00      A    H
ATOM    162  CA  ARG A  12      61.478  75.656  69.795  1.00 10.00      A    C
ATOM    163  HA  ARG A  12      62.518  75.350  69.680  1.00 10.00      A    H
ATOM    164  C   ARG A  12      60.625  74.431  69.251  1.00 10.00      A    C
ATOM    165  O   ARG A  12      59.822  74.643  68.411  1.00 10.00      A    O
ATOM    166  CB  ARG A  12      61.276  75.871  71.310  1.00 10.00      A    C
ATOM    167 1HB  ARG A  12      60.269  76.232  71.516  1.00 10.00      A    H
ATOM    168 2HB  ARG A  12      61.349  74.923  71.842  1.00 10.00      A    H
ATOM    169  CG  ARG A  12      62.306  76.849  71.822  1.00 10.00      A    C
ATOM    170 1HG  ARG A  12      63.233  76.285  71.921  1.00 10.00      A    H
ATOM    171 2HG  ARG A  12      62.528  77.733  71.224  1.00 10.00      A    H
ATOM    172  CD  ARG A  12      61.818  77.276  73.202  1.00 10.00      A    C
ATOM    173 1HD  ARG A  12      60.932  77.907  73.144  1.00 10.00      A    H
ATOM    174 2HD  ARG A  12      61.599  76.374  73.774  1.00 10.00      A    H
ATOM    175  NE  ARG A  12      62.886  78.024  73.893  1.00 10.00      A    N
ATOM    176  HE  ARG A  12      63.774  78.105  73.420  1.00 10.00      A    H
ATOM    177  CZ  ARG A  12      62.788  78.361  75.190  1.00 10.00      A    C
ATOM    178  NH1 ARG A  12      61.785  78.248  75.996  1.00 10.00      A    N
ATOM    179 1HH1 ARG A  12      60.872  77.943  75.689  1.00 10.00      A    H
ATOM    180 2HH1 ARG A  12      61.932  78.510  76.960  1.00 10.00      A    H
ATOM    181  NH2 ARG A  12      63.876  78.804  75.727  1.00 10.00      A    N
ATOM    182 1HH2 ARG A  12      64.752  78.732  75.230  1.00 10.00      A    H
ATOM    183 2HH2 ARG A  12      63.862  79.137  76.681  1.00 10.00      A    H
ATOM    184  N   ALA A  13      60.868  73.252  69.806  1.00 10.00      A    N
ATOM    185  H   ALA A  13      61.584  73.274  70.519  1.00 10.00      A    H
ATOM    186  CA  ALA A  13      60.129  71.996  69.655  1.00 10.00      A    C
ATOM    187  HA  ALA A  13      60.274  71.554  68.669  1.00 10.00      A    H
ATOM    188  C   ALA A  13      58.584  72.172  69.842  1.00 10.00      A    C
ATOM    189  O   ALA A  13      57.847  72.168  68.859  1.00 10.00      A    O
ATOM    190  CB  ALA A  13      60.704  70.891  70.634  1.00 10.00      A    C
ATOM    191 1HB  ALA A  13      60.573  71.277  71.644  1.00 10.00      A    H
ATOM    192 2HB  ALA A  13      61.755  70.652  70.469  1.00 10.00      A    H
ATOM    193 3HB  ALA A  13      60.102  69.991  70.507  1.00 10.00      A    H
ATOM    194  N   VAL A  14      58.123  72.359  71.060  1.00 10.00      A    N
ATOM    195  H   VAL A  14      58.762  72.616  71.799  1.00 10.00      A    H
ATOM    196  CA  VAL A  14      56.682  72.457  71.421  1.00 10.00      A    C
ATOM    197  HA  VAL A  14      55.997  71.946  70.744  1.00 10.00      A    H
ATOM    198  C   VAL A  14      56.267  73.898  71.598  1.00 10.00      A    C
ATOM    199  O   VAL A  14      57.008  74.628  72.250  1.00 10.00      A    O
ATOM    200  CB  VAL A  14      56.536  71.790  72.777  1.00 10.00      A    C
ATOM    201  HB  VAL A  14      57.333  72.120  73.443  1.00 10.00      A    H
ATOM    202  CG1 VAL A  14      55.251  72.155  73.475  1.00 10.00      A    C
ATOM    203 1HG1 VAL A  14      55.233  71.559  74.388  1.00 10.00      A    H
ATOM    204 2HG1 VAL A  14      54.438  71.841  72.820  1.00 10.00      A    H
ATOM    205 3HG1 VAL A  14      55.128  73.209  73.727  1.00 10.00      A    H
ATOM    206  CG2 VAL A  14      56.695  70.284  72.720  1.00 10.00      A    C
ATOM    207 1HG2 VAL A  14      56.726  69.917  73.746  1.00 10.00      A    H
ATOM    208 2HG2 VAL A  14      57.680  70.181  72.266  1.00 10.00      A    H
ATOM    209 3HG2 VAL A  14      55.969  69.705  72.149  1.00 10.00      A    H
ATOM    210  N   PRO A  15      55.146  74.408  71.040  1.00 10.00      A    N
ATOM    211  CA  PRO A  15      54.736  75.841  71.202  1.00 10.00      A    C
ATOM    212  HA  PRO A  15      55.372  76.429  70.540  1.00 10.00      A    H
ATOM    213  C   PRO A  15      54.805  76.440  72.612  1.00 10.00      A    C
ATOM    214  O   PRO A  15      54.557  75.737  73.612  1.00 10.00      A    O
ATOM    215  CB  PRO A  15      53.290  76.024  70.678  1.00 10.00      A    C
ATOM    216 1HB  PRO A  15      52.630  75.945  71.542  1.00 10.00      A    H
ATOM    217 2HB  PRO A  15      53.104  76.897  70.052  1.00 10.00      A    H
ATOM    218  CG  PRO A  15      53.152  74.759  69.825  1.00 10.00      A    C
ATOM    219 1HG  PRO A  15      52.122  74.405  69.807  1.00 10.00      A    H
ATOM    220 2HG  PRO A  15      53.543  75.025  68.843  1.00 10.00      A    H
ATOM    221  CD  PRO A  15      54.043  73.675  70.442  1.00 10.00      A    C
ATOM    222 1HD  PRO A  15      53.517  73.121  71.220  1.00 10.00      A    H
ATOM    223 2HD  PRO A  15      54.427  73.038  69.645  1.00 10.00      A    H
ATOM    224  N   PRO A  16      55.102  77.763  72.769  1.00 10.00      A    N
ATOM    225  CA  PRO A  16      55.492  78.369  74.055  1.00 10.00      A    C
ATOM    226  HA  PRO A  16      56.254  77.808  74.596  1.00 10.00      A    H
ATOM    227  C   PRO A  16      54.243  78.462  74.967  1.00 10.00      A    C
ATOM    228  O   PRO A  16      53.152  78.931  74.532  1.00 10.00      A    O
ATOM    229  CB  PRO A  16      56.031  79.768  73.723  1.00 10.00      A    C
ATOM    230 1HB  PRO A  16      55.742  80.536  74.440  1.00 10.00      A    H
ATOM    231 2HB  PRO A  16      57.117  79.731  73.632  1.00 10.00      A    H
ATOM    232  CG  PRO A  16      55.403  80.050  72.372  1.00 10.00      A    C
ATOM    233 1HG  PRO A  16      54.427  80.523  72.475  1.00 10.00      A    H
ATOM    234 2HG  PRO A  16      56.082  80.682  71.801  1.00 10.00      A    H
ATOM    235  CD  PRO A  16      55.258  78.698  71.698  1.00 10.00      A    C
ATOM    236 1HD  PRO A  16      54.362  78.730  71.078  1.00 10.00      A    H
ATOM    237 2HD  PRO A  16      56.082  78.407  71.046  1.00 10.00      A    H
ATOM    238  N   ASN A  17      54.306  77.983  76.182  1.00 10.00      A    N
ATOM    239  H   ASN A  17      55.251  77.758  76.460  1.00 10.00      A    H
ATOM    240  CA  ASN A  17      53.357  78.183  77.315  1.00 10.00      A    C
ATOM    241  HA  ASN A  17      52.380  77.975  76.879  1.00 10.00      A    H
ATOM    242  C   ASN A  17      53.243  79.730  77.768  1.00 10.00      A    C
ATOM    243  O   ASN A  17      53.389  80.043  78.966  1.00 10.00      A    O
ATOM    244  CB  ASN A  17      53.767  77.224  78.453  1.00 10.00      A    C
ATOM    245 1HB  ASN A  17      54.834  77.351  78.637  1.00 10.00      A    H
ATOM    246 2HB  ASN A  17      53.251  77.547  79.357  1.00 10.00      A    H
ATOM    247  CG  ASN A  17      53.475  75.744  78.213  1.00 10.00      A    C
ATOM    248  OD1 ASN A  17      52.493  75.239  78.758  1.00 10.00      A    O
ATOM    249  ND2 ASN A  17      54.304  75.014  77.600  1.00 10.00      A    N
ATOM    250 1HD2 ASN A  17      54.100  74.030  77.500  1.00 10.00      A    H
ATOM    251 2HD2 ASN A  17      55.142  75.400  77.188  1.00 10.00      A    H
ATOM    252  N   ASN A  18      53.205  80.665  76.788  1.00 10.00      A    N
ATOM    253  H   ASN A  18      53.281  80.275  75.859  1.00 10.00      A    H
ATOM    254  CA  ASN A  18      53.394  82.142  76.858  1.00 10.00      A    C
ATOM    255  HA  ASN A  18      54.337  82.235  77.396  1.00 10.00      A    H
ATOM    256  C   ASN A  18      52.329  82.919  77.730  1.00 10.00      A    C
ATOM    257  O   ASN A  18      52.553  84.052  78.042  1.00 10.00      A    O
ATOM    258  CB  ASN A  18      53.619  82.722  75.395  1.00 10.00      A    C
ATOM    259 1HB  ASN A  18      53.805  83.786  75.541  1.00 10.00      A    H
ATOM    260 2HB  ASN A  18      54.405  82.207  74.843  1.00 10.00      A    H
ATOM    261  CG  ASN A  18      52.323  82.619  74.514  1.00 10.00      A    C
ATOM    262  OD1 ASN A  18      51.393  81.945  74.826  1.00 10.00      A    O
ATOM    263  ND2 ASN A  18      52.256  83.290  73.412  1.00 10.00      A    N
ATOM    264 1HD2 ASN A  18      51.435  83.169  72.836  1.00 10.00      A    H
ATOM    265 2HD2 ASN A  18      53.049  83.806  73.059  1.00 10.00      A    H
ATOM    266  N   SER A  19      51.317  82.199  78.116  1.00 10.00      A    N
ATOM    267  H   SER A  19      51.295  81.234  77.816  1.00 10.00      A    H
ATOM    268  CA  SER A  19      50.064  82.730  78.678  1.00 10.00      A    C
ATOM    269  HA  SER A  19      50.343  83.635  79.218  1.00 10.00      A    H
ATOM    270  C   SER A  19      49.387  81.780  79.723  1.00 10.00      A    C
ATOM    271  O   SER A  19      49.188  80.594  79.475  1.00 10.00      A    O
ATOM    272  CB  SER A  19      49.031  83.034  77.572  1.00 10.00      A    C
ATOM    273 1HB  SER A  19      49.429  83.829  76.941  1.00 10.00      A    H
ATOM    274 2HB  SER A  19      48.871  82.124  76.994  1.00 10.00      A    H
ATOM    275  OG  SER A  19      47.830  83.358  78.157  1.00 10.00      A    O
ATOM    276  HG  SER A  19      47.825  84.269  78.460  1.00 10.00      A    H
ATOM    277  N   ASN A  20      49.050  82.322  80.878  1.00 10.00      A    N
ATOM    278  H   ASN A  20      49.307  83.292  80.989  1.00 10.00      A    H
ATOM    279  CA  ASN A  20      48.314  81.658  81.904  1.00 10.00      A    C
ATOM    280  HA  ASN A  20      48.593  80.618  81.737  1.00 10.00      A    H
ATOM    281  C   ASN A  20      46.799  81.794  81.631  1.00 10.00      A    C
ATOM    282  O   ASN A  20      46.021  81.093  82.346  1.00 10.00      A    O
ATOM    283  CB  ASN A  20      48.797  82.149  83.250  1.00 10.00      A    C
ATOM    284 1HB  ASN A  20      49.849  82.407  83.126  1.00 10.00      A    H
ATOM    285 2HB  ASN A  20      48.334  83.130  83.368  1.00 10.00      A    H
ATOM    286  CG  ASN A  20      48.601  81.322  84.497  1.00 10.00      A    C
ATOM    287  OD1 ASN A  20      49.155  81.679  85.519  1.00 10.00      A    O
ATOM    288  ND2 ASN A  20      47.707  80.350  84.506  1.00 10.00      A    N
ATOM    289 1HD2 ASN A  20      47.505  79.903  85.388  1.00 10.00      A    H
ATOM    290 2HD2 ASN A  20      47.243  80.040  83.664  1.00 10.00      A    H
ATOM    291  N   ALA A  21      46.222  82.586  80.653  1.00 10.00      A    N
ATOM    292  H   ALA A  21      46.819  83.225  80.146  1.00 10.00      A    H
ATOM    293  CA  ALA A  21      44.821  82.513  80.143  1.00 10.00      A    C
ATOM    294  HA  ALA A  21      44.081  82.369  80.930  1.00 10.00      A    H
ATOM    295  C   ALA A  21      44.524  81.493  79.020  1.00 10.00      A    C
ATOM    296  O   ALA A  21      43.454  80.845  79.070  1.00 10.00      A    O
ATOM    297  CB  ALA A  21      44.701  83.948  79.611  1.00 10.00      A    C
ATOM    298 1HB  ALA A  21      45.516  84.214  78.937  1.00 10.00      A    H
ATOM    299 2HB  ALA A  21      44.730  84.593  80.489  1.00 10.00      A    H
ATOM    300 3HB  ALA A  21      43.748  84.075  79.097  1.00 10.00      A    H
ATOM    301  N   ALA A  22      45.493  81.194  78.150  1.00 10.00      A    N
ATOM    302  H   ALA A  22      46.380  81.656  78.297  1.00 10.00      A    H
ATOM    303  CA  ALA A  22      45.527  79.964  77.343  1.00 10.00      A    C
ATOM    304  HA  ALA A  22      44.631  79.836  76.736  1.00 10.00      A    H
ATOM    305  C   ALA A  22      45.519  78.792  78.390  1.00 10.00      A    C
ATOM    306  O   ALA A  22      46.008  78.872  79.549  1.00 10.00      A    O
ATOM    307  CB  ALA A  22      46.770  79.913  76.462  1.00 10.00      A    C
ATOM    308 1HB  ALA A  22      47.633  79.981  77.125  1.00 10.00      A    H
ATOM    309 2HB  ALA A  22      46.803  80.725  75.736  1.00 10.00      A    H
ATOM    310 3HB  ALA A  22      46.787  78.956  75.940  1.00 10.00      A    H
ATOM    311  N   GLU A  23      44.881  77.695  77.947  1.00 10.00      A    N
ATOM    312  H   GLU A  23      44.618  77.579  76.979  1.00 10.00      A    H
ATOM    313  CA  GLU A  23      44.567  76.609  78.864  1.00 10.00      A    C
ATOM    314  HA  GLU A  23      45.430  76.412  79.499  1.00 10.00      A    H
ATOM    315  C   GLU A  23      44.300  75.387  77.987  1.00 10.00      A    C
ATOM    316  O   GLU A  23      43.905  75.410  76.848  1.00 10.00      A    O
ATOM    317  CB  GLU A  23      43.416  76.918  79.770  1.00 10.00      A    C
ATOM    318 1HB  GLU A  23      43.988  77.470  80.515  1.00 10.00      A    H
ATOM    319 2HB  GLU A  23      42.723  77.643  79.343  1.00 10.00      A    H
ATOM    320  CG  GLU A  23      42.651  75.787  80.428  1.00 10.00      A    C
ATOM    321 1HG  GLU A  23      42.099  75.195  79.699  1.00 10.00      A    H
ATOM    322 2HG  GLU A  23      43.379  75.115  80.884  1.00 10.00      A    H
ATOM    323  CD  GLU A  23      41.676  76.264  81.513  1.00 10.00      A    C
ATOM    324  OE1 GLU A  23      41.011  77.314  81.399  1.00 10.00      A    O
ATOM    325  OE2 GLU A  23      41.403  75.439  82.439  1.00 10.00      A    O
ATOM    326  N   ASP A  24      44.572  74.183  78.538  1.00 10.00      A    N
ATOM    327  H   ASP A  24      44.941  74.082  79.473  1.00 10.00      A    H
ATOM    328  CA  ASP A  24      44.161  72.916  77.883  1.00 10.00      A    C
ATOM    329  HA  ASP A  24      43.234  73.094  77.337  1.00 10.00      A    H
ATOM    330  C   ASP A  24      43.877  71.839  78.958  1.00 10.00      A    C
ATOM    331  O   ASP A  24      44.357  71.933  80.100  1.00 10.00      A    O
ATOM    332  CB  ASP A  24      45.211  72.486  76.880  1.00 10.00      A    C
ATOM    333 1HB  ASP A  24      45.303  73.277  76.136  1.00 10.00      A    H
ATOM    334 2HB  ASP A  24      46.160  72.272  77.372  1.00 10.00      A    H
ATOM    335  CG  ASP A  24      44.813  71.186  76.100  1.00 10.00      A    C
ATOM    336  OD1 ASP A  24      45.685  70.414  75.704  1.00 10.00      A    O
ATOM    337  OD2 ASP A  24      43.630  70.936  75.819  1.00 10.00      A    O
ATOM    338  N   ASP A  25      43.181  70.759  78.643  1.00 10.00      A    N
ATOM    339  H   ASP A  25      42.746  70.730  77.732  1.00 10.00      A    H
ATOM    340  CA  ASP A  25      42.842  69.592  79.518  1.00 10.00      A    C
ATOM    341  HA  ASP A  25      42.486  69.947  80.485  1.00 10.00      A    H
ATOM    342  C   ASP A  25      44.044  68.597  79.884  1.00 10.00      A    C
ATOM    343  O   ASP A  25      45.217  68.885  79.587  1.00 10.00      A    O
ATOM    344  CB  ASP A  25      41.693  68.806  78.887  1.00 10.00      A    C
ATOM    345 1HB  ASP A  25      42.034  67.832  78.535  1.00 10.00      A    H
ATOM    346 2HB  ASP A  25      40.975  68.443  79.622  1.00 10.00      A    H
ATOM    347  CG  ASP A  25      40.885  69.460  77.733  1.00 10.00      A    C
ATOM    348  OD1 ASP A  25      40.949  69.068  76.478  1.00 10.00      A    O
ATOM    349  OD2 ASP A  25      40.247  70.501  78.084  1.00 10.00      A    O
ATOM    350  N   LEU A  26      43.708  67.464  80.460  1.00 10.00      A    N
ATOM    351  H   LEU A  26      42.748  67.289  80.722  1.00 10.00      A    H
ATOM    352  CA  LEU A  26      44.589  66.281  80.423  1.00 10.00      A    C
ATOM    353  HA  LEU A  26      45.477  66.554  79.852  1.00 10.00      A    H
ATOM    354  C   LEU A  26      43.982  65.014  79.767  1.00 10.00      A    C
ATOM    355  O   LEU A  26      42.737  64.881  79.741  1.00 10.00      A    O
ATOM    356  CB  LEU A  26      45.078  65.879  81.851  1.00 10.00      A    C
ATOM    357 1HB  LEU A  26      44.189  65.730  82.464  1.00 10.00      A    H
ATOM    358 2HB  LEU A  26      45.688  64.982  81.739  1.00 10.00      A    H
ATOM    359  CG  LEU A  26      46.004  66.847  82.519  1.00 10.00      A    C
ATOM    360  HG  LEU A  26      45.507  67.794  82.732  1.00 10.00      A    H
ATOM    361  CD1 LEU A  26      46.396  66.397  83.933  1.00 10.00      A    C
ATOM    362 1HD1 LEU A  26      45.514  66.356  84.571  1.00 10.00      A    H
ATOM    363 2HD1 LEU A  26      47.133  67.069  84.374  1.00 10.00      A    H
ATOM    364 3HD1 LEU A  26      46.824  65.399  83.838  1.00 10.00      A    H
ATOM    365  CD2 LEU A  26      47.254  67.048  81.666  1.00 10.00      A    C
ATOM    366 1HD2 LEU A  26      47.156  67.806  80.888  1.00 10.00      A    H
ATOM    367 2HD2 LEU A  26      47.495  66.088  81.210  1.00 10.00      A    H
ATOM    368 3HD2 LEU A  26      48.050  67.334  82.354  1.00 10.00      A    H
ATOM    369  N   PRO A  27      44.758  64.028  79.334  1.00 10.00      A    N
ATOM    370  CA  PRO A  27      44.191  62.785  78.810  1.00 10.00      A    C
ATOM    371  HA  PRO A  27      43.565  63.026  77.951  1.00 10.00      A    H
ATOM    372  C   PRO A  27      43.344  61.964  79.788  1.00 10.00      A    C
ATOM    373  O   PRO A  27      43.451  62.024  81.000  1.00 10.00      A    O
ATOM    374  CB  PRO A  27      45.374  62.045  78.252  1.00 10.00      A    C
ATOM    375 1HB  PRO A  27      45.711  61.393  79.058  1.00 10.00      A    H
ATOM    376 2HB  PRO A  27      45.094  61.527  77.335  1.00 10.00      A    H
ATOM    377  CG  PRO A  27      46.435  63.091  77.953  1.00 10.00      A    C
ATOM    378 1HG  PRO A  27      47.424  62.671  78.135  1.00 10.00      A    H
ATOM    379 2HG  PRO A  27      46.393  63.498  76.942  1.00 10.00      A    H
ATOM    380  CD  PRO A  27      46.132  64.220  78.932  1.00 10.00      A    C
ATOM    381 1HD  PRO A  27      46.857  64.203  79.745  1.00 10.00      A    H
ATOM    382 2HD  PRO A  27      46.144  65.174  78.405  1.00 10.00      A    H
ATOM    383  N   THR A  28      42.397  61.223  79.274  1.00 10.00      A    N
ATOM    384  H   THR A  28      42.275  61.347  78.279  1.00 10.00      A    H
ATOM    385  CA  THR A  28      41.359  60.472  79.979  1.00 10.00      A    C
ATOM    386  HA  THR A  28      40.919  61.102  80.753  1.00 10.00      A    H
ATOM    387  C   THR A  28      41.812  59.149  80.727  1.00 10.00      A    C
ATOM    388  O   THR A  28      41.441  58.879  81.883  1.00 10.00      A    O
ATOM    389  CB  THR A  28      40.287  60.093  79.018  1.00 10.00      A    C
ATOM    390  HB  THR A  28      39.513  59.483  79.486  1.00 10.00      A    H
ATOM    391  OG1 THR A  28      40.658  59.442  77.824  1.00 10.00      A    O
ATOM    392  HG1 THR A  28      40.150  58.631  77.748  1.00 10.00      A    H
ATOM    393  CG2 THR A  28      39.615  61.418  78.666  1.00 10.00      A    C
ATOM    394 1HG2 THR A  28      39.369  61.981  79.567  1.00 10.00      A    H
ATOM    395 2HG2 THR A  28      38.699  61.172  78.129  1.00 10.00      A    H
ATOM    396 3HG2 THR A  28      40.262  62.018  78.027  1.00 10.00      A    H
ATOM    397  N   VAL A  29      42.721  58.364  80.181  1.00 10.00      A    N
ATOM    398  H   VAL A  29      42.973  58.630  79.240  1.00 10.00      A    H
ATOM    399  CA  VAL A  29      43.430  57.157  80.695  1.00 10.00      A    C
ATOM    400  HA  VAL A  29      43.373  57.186  81.783  1.00 10.00      A    H
ATOM    401  C   VAL A  29      44.986  57.124  80.367  1.00 10.00      A    C
ATOM    402  O   VAL A  29      45.360  57.668  79.304  1.00 10.00      A    O
ATOM    403  CB  VAL A  29      42.694  55.871  80.185  1.00 10.00      A    C
ATOM    404  HB  VAL A  29      41.627  56.048  80.316  1.00 10.00      A    H
ATOM    405  CG1 VAL A  29      42.897  55.720  78.689  1.00 10.00      A    C
ATOM    406 1HG1 VAL A  29      43.936  55.640  78.369  1.00 10.00      A    H
ATOM    407 2HG1 VAL A  29      42.432  56.577  78.204  1.00 10.00      A    H
ATOM    408 3HG1 VAL A  29      42.362  54.811  78.414  1.00 10.00      A    H
ATOM    409  CG2 VAL A  29      43.107  54.613  80.887  1.00 10.00      A    C
ATOM    410 1HG2 VAL A  29      44.175  54.513  80.696  1.00 10.00      A    H
ATOM    411 2HG2 VAL A  29      42.579  53.761  80.460  1.00 10.00      A    H
ATOM    412 3HG2 VAL A  29      42.931  54.649  81.962  1.00 10.00      A    H
ATOM    413  N   GLU A  30      45.783  56.397  81.171  1.00 10.00      A    N
ATOM    414  H   GLU A  30      45.379  55.957  81.985  1.00 10.00      A    H
ATOM    415  CA  GLU A  30      47.255  56.452  81.131  1.00 10.00      A    C
ATOM    416  HA  GLU A  30      47.500  57.424  80.705  1.00 10.00      A    H
ATOM    417  C   GLU A  30      47.824  55.357  80.222  1.00 10.00      A    C
ATOM    418  O   GLU A  30      49.012  55.480  79.861  1.00 10.00      A    O
ATOM    419  CB  GLU A  30      47.812  56.294  82.559  1.00 10.00      A    C
ATOM    420 1HB  GLU A  30      47.054  56.785  83.170  1.00 10.00      A    H
ATOM    421 2HB  GLU A  30      47.786  55.234  82.809  1.00 10.00      A    H
ATOM    422  CG  GLU A  30      49.173  56.879  82.808  1.00 10.00      A    C
ATOM    423 1HG  GLU A  30      49.633  56.329  83.629  1.00 10.00      A    H
ATOM    424 2HG  GLU A  30      49.779  56.687  81.922  1.00 10.00      A    H
ATOM    425  CD  GLU A  30      49.115  58.348  83.111  1.00 10.00      A    C
ATOM    426  OE1 GLU A  30      48.559  58.736  84.161  1.00 10.00      A    O
ATOM    427  OE2 GLU A  30      49.560  59.157  82.237  1.00 10.00      A    O
ATOM    428  N   LEU A  31      47.041  54.370  79.790  1.00 10.00      A    N
ATOM    429  H   LEU A  31      46.053  54.439  79.991  1.00 10.00      A    H
ATOM    430  CA  LEU A  31      47.441  53.436  78.740  1.00 10.00      A    C
ATOM    431  HA  LEU A  31      48.444  53.042  78.903  1.00 10.00      A    H
ATOM    432  C   LEU A  31      47.396  54.140  77.384  1.00 10.00      A    C
ATOM    433  O   LEU A  31      46.373  54.733  77.142  1.00 10.00      A    O
ATOM    434  CB  LEU A  31      46.505  52.175  78.833  1.00 10.00      A    C
ATOM    435 1HB  LEU A  31      46.602  51.796  79.850  1.00 10.00      A    H
ATOM    436 2HB  LEU A  31      45.496  52.526  78.617  1.00 10.00      A    H
ATOM    437  CG  LEU A  31      46.899  51.016  77.900  1.00 10.00      A    C
ATOM    438  HG  LEU A  31      47.059  51.415  76.898  1.00 10.00      A    H
ATOM    439  CD1 LEU A  31      48.292  50.454  78.227  1.00 10.00      A    C
ATOM    440 1HD1 LEU A  31      48.411  50.153  79.268  1.00 10.00      A    H
ATOM    441 2HD1 LEU A  31      48.975  51.274  78.005  1.00 10.00      A    H
ATOM    442 3HD1 LEU A  31      48.516  49.609  77.576  1.00 10.00      A    H
ATOM    443  CD2 LEU A  31      45.969  49.846  78.009  1.00 10.00      A    C
ATOM    444 1HD2 LEU A  31      46.061  49.328  78.964  1.00 10.00      A    H
ATOM    445 2HD2 LEU A  31      46.116  49.137  77.195  1.00 10.00      A    H
ATOM    446 3HD2 LEU A  31      44.976  50.290  77.930  1.00 10.00      A    H
ATOM    447  N   GLN A  32      48.440  54.175  76.536  1.00 10.00      A    N
ATOM    448  H   GLN A  32      49.219  53.593  76.808  1.00 10.00      A    H
ATOM    449  CA  GLN A  32      48.370  54.596  75.144  1.00 10.00      A    C
ATOM    450  HA  GLN A  32      47.701  55.456  75.146  1.00 10.00      A    H
ATOM    451  C   GLN A  32      47.741  53.488  74.286  1.00 10.00      A    C
ATOM    452  O   GLN A  32      48.256  52.417  74.081  1.00 10.00      A    O
ATOM    453  CB  GLN A  32      49.833  55.016  74.647  1.00 10.00      A    C
ATOM    454 1HB  GLN A  32      50.560  54.216  74.786  1.00 10.00      A    H
ATOM    455 2HB  GLN A  32      49.751  55.322  73.604  1.00 10.00      A    H
ATOM    456  CG  GLN A  32      50.388  56.261  75.432  1.00 10.00      A    C
ATOM    457 1HG  GLN A  32      50.390  56.099  76.510  1.00 10.00      A    H
ATOM    458 2HG  GLN A  32      51.431  56.491  75.213  1.00 10.00      A    H
ATOM    459  CD  GLN A  32      49.568  57.558  75.164  1.00 10.00      A    C
ATOM    460  OE1 GLN A  32      48.851  57.843  74.241  1.00 10.00      A    O
ATOM    461  NE2 GLN A  32      49.748  58.538  76.047  1.00 10.00      A    N
ATOM    462 1HE2 GLN A  32      49.204  59.386  75.974  1.00 10.00      A    H
ATOM    463 2HE2 GLN A  32      50.267  58.343  76.891  1.00 10.00      A    H
ATOM    464  N   GLY A  33      46.689  53.869  73.578  1.00 10.00      A    N
ATOM    465  H   GLY A  33      46.288  54.772  73.787  1.00 10.00      A    H
ATOM    466  CA  GLY A  33      46.059  53.012  72.628  1.00 10.00      A    C
ATOM    467 1HA  GLY A  33      46.142  53.398  71.612  1.00 10.00      A    H
ATOM    468 2HA  GLY A  33      46.584  52.058  72.598  1.00 10.00      A    H
ATOM    469  C   GLY A  33      44.554  52.701  72.878  1.00 10.00      A    C
ATOM    470  O   GLY A  33      43.880  52.090  72.053  1.00 10.00      A    O
ATOM    471  N   VAL A  34      44.028  53.157  73.965  1.00 10.00      A    N
ATOM    472  H   VAL A  34      44.594  53.632  74.654  1.00 10.00      A    H
ATOM    473  CA  VAL A  34      42.585  53.038  74.329  1.00 10.00      A    C
ATOM    474  HA  VAL A  34      41.955  52.796  73.473  1.00 10.00      A    H
ATOM    475  C   VAL A  34      42.023  54.369  74.934  1.00 10.00      A    C
ATOM    476  O   VAL A  34      42.691  55.223  75.474  1.00 10.00      A    O
ATOM    477  CB  VAL A  34      42.306  51.889  75.334  1.00 10.00      A    C
ATOM    478  HB  VAL A  34      41.244  51.910  75.577  1.00 10.00      A    H
ATOM    479  CG1 VAL A  34      42.601  50.502  74.868  1.00 10.00      A    C
ATOM    480 1HG1 VAL A  34      43.677  50.348  74.945  1.00 10.00      A    H
ATOM    481 2HG1 VAL A  34      42.293  50.401  73.827  1.00 10.00      A    H
ATOM    482 3HG1 VAL A  34      42.083  49.758  75.473  1.00 10.00      A    H
ATOM    483  CG2 VAL A  34      42.786  52.037  76.787  1.00 10.00      A    C
ATOM    484 1HG2 VAL A  34      42.398  51.225  77.403  1.00 10.00      A    H
ATOM    485 2HG2 VAL A  34      42.457  52.992  77.194  1.00 10.00      A    H
ATOM    486 3HG2 VAL A  34      43.875  52.000  76.780  1.00 10.00      A    H
ATOM    487  N   VAL A  35      40.717  54.596  74.760  1.00 10.00      A    N
ATOM    488  H   VAL A  35      40.211  53.900  74.230  1.00 10.00      A    H
ATOM    489  CA  VAL A  35      39.970  55.747  75.244  1.00 10.00      A    C
ATOM    490  HA  VAL A  35      40.563  56.651  75.102  1.00 10.00      A    H
ATOM    491  C   VAL A  35      39.612  55.703  76.778  1.00 10.00      A    C
ATOM    492  O   VAL A  35      39.835  56.703  77.414  1.00 10.00      A    O
ATOM    493  CB  VAL A  35      38.740  55.871  74.373  1.00 10.00      A    C
ATOM    494  HB  VAL A  35      38.295  54.891  74.201  1.00 10.00      A    H
ATOM    495  CG1 VAL A  35      37.580  56.627  74.885  1.00 10.00      A    C
ATOM    496 1HG1 VAL A  35      36.765  56.619  74.161  1.00 10.00      A    H
ATOM    497 2HG1 VAL A  35      37.919  57.651  75.040  1.00 10.00      A    H
ATOM    498 3HG1 VAL A  35      37.230  56.213  75.830  1.00 10.00      A    H
ATOM    499  CG2 VAL A  35      39.153  56.472  73.020  1.00 10.00      A    C
ATOM    500 1HG2 VAL A  35      38.268  56.680  72.418  1.00 10.00      A    H
ATOM    501 2HG2 VAL A  35      39.806  55.786  72.482  1.00 10.00      A    H
ATOM    502 3HG2 VAL A  35      39.686  57.402  73.218  1.00 10.00      A    H
ATOM    503  N   PRO A  36      39.176  54.559  77.406  1.00 10.00      A    N
ATOM    504  CA  PRO A  36      38.779  53.233  76.871  1.00 10.00      A    C
ATOM    505  HA  PRO A  36      39.365  52.983  75.987  1.00 10.00      A    H
ATOM    506  C   PRO A  36      37.277  53.059  76.485  1.00 10.00      A    C
ATOM    507  O   PRO A  36      36.417  53.813  76.910  1.00 10.00      A    O
ATOM    508  CB  PRO A  36      39.184  52.315  78.000  1.00 10.00      A    C
ATOM    509 1HB  PRO A  36      38.598  51.401  77.908  1.00 10.00      A    H
ATOM    510 2HB  PRO A  36      40.264  52.178  78.056  1.00 10.00      A    H
ATOM    511  CG  PRO A  36      38.721  53.067  79.263  1.00 10.00      A    C
ATOM    512 1HG  PRO A  36      37.677  52.823  79.458  1.00 10.00      A    H
ATOM    513 2HG  PRO A  36      39.346  52.841  80.127  1.00 10.00      A    H
ATOM    514  CD  PRO A  36      38.867  54.512  78.860  1.00 10.00      A    C
ATOM    515 1HD  PRO A  36      37.952  55.085  79.008  1.00 10.00      A    H
ATOM    516 2HD  PRO A  36      39.699  54.991  79.377  1.00 10.00      A    H
ATOM    517  N   ARG A  37      37.065  51.976  75.695  1.00 10.00      A    N
ATOM    518  H   ARG A  37      37.911  51.443  75.551  1.00 10.00      A    H
ATOM    519  CA  ARG A  37      35.802  51.268  75.423  1.00 10.00      A    C
ATOM    520  HA  ARG A  37      34.978  51.757  75.942  1.00 10.00      A    H
ATOM    521  C   ARG A  37      35.776  49.767  75.814  1.00 10.00      A    C
ATOM    522  O   ARG A  37      36.854  49.222  76.041  1.00 10.00      A    O
ATOM    523  CB  ARG A  37      35.532  51.393  73.938  1.00 10.00      A    C
ATOM    524 1HB  ARG A  37      36.350  51.001  73.333  1.00 10.00      A    H
ATOM    525 2HB  ARG A  37      34.690  50.794  73.592  1.00 10.00      A    H
ATOM    526  CG  ARG A  37      35.293  52.859  73.573  1.00 10.00      A    C
ATOM    527 1HG  ARG A  37      34.411  53.113  74.161  1.00 10.00      A    H
ATOM    528 2HG  ARG A  37      36.242  53.366  73.746  1.00 10.00      A    H
ATOM    529  CD  ARG A  37      34.948  52.919  72.087  1.00 10.00      A    C
ATOM    530 1HD  ARG A  37      35.676  52.356  71.502  1.00 10.00      A    H
ATOM    531 2HD  ARG A  37      33.959  52.489  71.928  1.00 10.00      A    H
ATOM    532  NE  ARG A  37      34.939  54.315  71.616  1.00 10.00      A    N
ATOM    533  HE  ARG A  37      34.038  54.754  71.739  1.00 10.00      A    H
ATOM    534  CZ  ARG A  37      35.957  54.971  71.076  1.00 10.00      A    C
ATOM    535  NH1 ARG A  37      37.155  54.515  71.026  1.00 10.00      A    N
ATOM    536 1HH1 ARG A  37      37.384  53.778  71.677  1.00 10.00      A    H
ATOM    537 2HH1 ARG A  37      37.891  55.068  70.610  1.00 10.00      A    H
ATOM    538  NH2 ARG A  37      35.679  56.195  70.528  1.00 10.00      A    N
ATOM    539 1HH2 ARG A  37      34.706  56.464  70.521  1.00 10.00      A    H
ATOM    540 2HH2 ARG A  37      36.387  56.853  70.234  1.00 10.00      A    H
ATOM    541  N   GLY A  38      34.657  49.065  75.784  1.00 10.00      A    N
ATOM    542  H   GLY A  38      33.808  49.568  75.569  1.00 10.00      A    H
ATOM    543  CA  GLY A  38      34.511  47.700  76.286  1.00 10.00      A    C
ATOM    544 1HA  GLY A  38      33.804  47.172  75.646  1.00 10.00      A    H
ATOM    545 2HA  GLY A  38      35.461  47.182  76.154  1.00 10.00      A    H
ATOM    546  C   GLY A  38      34.069  47.609  77.732  1.00 10.00      A    C
ATOM    547  O   GLY A  38      34.221  46.579  78.360  1.00 10.00      A    O
ATOM    548  N   VAL A  39      33.564  48.667  78.388  1.00 10.00      A    N
ATOM    549  H   VAL A  39      33.566  49.525  77.856  1.00 10.00      A    H
ATOM    550  CA  VAL A  39      33.556  48.821  79.856  1.00 10.00      A    C
ATOM    551  HA  VAL A  39      33.346  47.821  80.236  1.00 10.00      A    H
ATOM    552  C   VAL A  39      32.508  49.787  80.444  1.00 10.00      A    C
ATOM    553  O   VAL A  39      32.285  50.883  79.976  1.00 10.00      A    O
ATOM    554  CB  VAL A  39      35.008  49.152  80.414  1.00 10.00      A    C
ATOM    555  HB  VAL A  39      35.650  48.362  80.026  1.00 10.00      A    H
ATOM    556  CG1 VAL A  39      35.541  50.446  79.871  1.00 10.00      A    C
ATOM    557 1HG1 VAL A  39      36.563  50.663  80.180  1.00 10.00      A    H
ATOM    558 2HG1 VAL A  39      34.897  51.287  80.128  1.00 10.00      A    H
ATOM    559 3HG1 VAL A  39      35.513  50.283  78.793  1.00 10.00      A    H
ATOM    560  CG2 VAL A  39      35.051  49.230  81.940  1.00 10.00      A    C
ATOM    561 1HG2 VAL A  39      36.101  49.202  82.233  1.00 10.00      A    H
ATOM    562 2HG2 VAL A  39      34.548  48.333  82.302  1.00 10.00      A    H
ATOM    563 3HG2 VAL A  39      34.577  50.112  82.371  1.00 10.00      A    H
ATOM    564  N   ASN A  40      31.853  49.350  81.511  1.00 10.00      A    N
ATOM    565  H   ASN A  40      32.004  48.388  81.779  1.00 10.00      A    H
ATOM    566  CA  ASN A  40      31.160  50.215  82.444  1.00 10.00      A    C
ATOM    567  HA  ASN A  40      30.793  51.066  81.870  1.00 10.00      A    H
ATOM    568  C   ASN A  40      32.186  50.806  83.484  1.00 10.00      A    C
ATOM    569  O   ASN A  40      32.642  50.092  84.364  1.00 10.00      A    O
ATOM    570  CB  ASN A  40      29.854  49.475  83.087  1.00 10.00      A    C
ATOM    571 1HB  ASN A  40      29.193  49.121  82.296  1.00 10.00      A    H
ATOM    572 2HB  ASN A  40      30.229  48.640  83.678  1.00 10.00      A    H
ATOM    573  CG  ASN A  40      29.068  50.417  84.004  1.00 10.00      A    C
ATOM    574  OD1 ASN A  40      29.609  51.209  84.730  1.00 10.00      A    O
ATOM    575  ND2 ASN A  40      27.787  50.347  83.981  1.00 10.00      A    N
ATOM    576 1HD2 ASN A  40      27.279  51.091  84.439  1.00 10.00      A    H
ATOM    577 2HD2 ASN A  40      27.287  49.570  83.573  1.00 10.00      A    H
ATOM    578  N   LEU A  41      32.422  52.149  83.306  1.00 10.00      A    N
ATOM    579  H   LEU A  41      32.039  52.653  82.520  1.00 10.00      A    H
ATOM    580  CA  LEU A  41      33.280  52.921  84.218  1.00 10.00      A    C
ATOM    581  HA  LEU A  41      34.139  52.268  84.374  1.00 10.00      A    H
ATOM    582  C   LEU A  41      32.725  53.383  85.545  1.00 10.00      A    C
ATOM    583  O   LEU A  41      33.512  53.787  86.398  1.00 10.00      A    O
ATOM    584  CB  LEU A  41      33.803  54.033  83.299  1.00 10.00      A    C
ATOM    585 1HB  LEU A  41      32.958  54.504  82.798  1.00 10.00      A    H
ATOM    586 2HB  LEU A  41      34.316  54.780  83.904  1.00 10.00      A    H
ATOM    587  CG  LEU A  41      34.784  53.645  82.191  1.00 10.00      A    C
ATOM    588  HG  LEU A  41      34.421  52.749  81.688  1.00 10.00      A    H
ATOM    589  CD1 LEU A  41      34.979  54.755  81.144  1.00 10.00      A    C
ATOM    590 1HD1 LEU A  41      35.459  55.647  81.546  1.00 10.00      A    H
ATOM    591 2HD1 LEU A  41      33.959  54.996  80.842  1.00 10.00      A    H
ATOM    592 3HD1 LEU A  41      35.539  54.398  80.281  1.00 10.00      A    H
ATOM    593  CD2 LEU A  41      36.183  53.283  82.776  1.00 10.00      A    C
ATOM    594 1HD2 LEU A  41      36.610  54.115  83.336  1.00 10.00      A    H
ATOM    595 2HD2 LEU A  41      36.798  53.082  81.899  1.00 10.00      A    H
ATOM    596 3HD2 LEU A  41      36.151  52.396  83.409  1.00 10.00      A    H
ATOM    597  N   GLN A  42      31.437  53.250  85.713  1.00 10.00      A    N
ATOM    598  H   GLN A  42      30.995  52.565  85.116  1.00 10.00      A    H
ATOM    599  CA  GLN A  42      30.734  53.577  86.961  1.00 10.00      A    C
ATOM    600  HA  GLN A  42      31.029  54.512  87.438  1.00 10.00      A    H
ATOM    601  C   GLN A  42      30.955  52.469  88.097  1.00 10.00      A    C
ATOM    602  O   GLN A  42      30.930  52.858  89.218  1.00 10.00      A    O
ATOM    603  CB  GLN A  42      29.260  53.632  86.607  1.00 10.00      A    C
ATOM    604 1HB  GLN A  42      29.022  54.195  85.704  1.00 10.00      A    H
ATOM    605 2HB  GLN A  42      28.892  52.612  86.503  1.00 10.00      A    H
ATOM    606  CG  GLN A  42      28.341  54.280  87.743  1.00 10.00      A    C
ATOM    607 1HG  GLN A  42      27.318  54.138  87.396  1.00 10.00      A    H
ATOM    608 2HG  GLN A  42      28.528  53.923  88.756  1.00 10.00      A    H
ATOM    609  CD  GLN A  42      28.499  55.872  87.855  1.00 10.00      A    C
ATOM    610  OE1 GLN A  42      28.823  56.556  86.940  1.00 10.00      A    O
ATOM    611  NE2 GLN A  42      28.153  56.427  88.945  1.00 10.00      A    N
ATOM    612 1HE2 GLN A  42      28.319  57.408  89.116  1.00 10.00      A    H
ATOM    613 2HE2 GLN A  42      27.702  55.860  89.649  1.00 10.00      A    H
ATOM    614  N   GLU A  43      31.250  51.197  87.735  1.00 10.00      A    N
ATOM    615  H   GLU A  43      31.147  50.969  86.756  1.00 10.00      A    H
ATOM    616  CA  GLU A  43      31.737  50.132  88.613  1.00 10.00      A    C
ATOM    617  HA  GLU A  43      30.974  49.754  89.294  1.00 10.00      A    H
ATOM    618  C   GLU A  43      32.987  50.484  89.463  1.00 10.00      A    C
ATOM    619  O   GLU A  43      32.972  50.173  90.681  1.00 10.00      A    O
ATOM    620  CB  GLU A  43      32.052  48.969  87.679  1.00 10.00      A    C
ATOM    621 1HB  GLU A  43      32.671  49.326  86.855  1.00 10.00      A    H
ATOM    622 2HB  GLU A  43      32.622  48.240  88.255  1.00 10.00      A    H
ATOM    623  CG  GLU A  43      30.823  48.248  87.075  1.00 10.00      A    C
ATOM    624 1HG  GLU A  43      30.290  49.017  86.517  1.00 10.00      A    H
ATOM    625 2HG  GLU A  43      31.225  47.622  86.279  1.00 10.00      A    H
ATOM    626  CD  GLU A  43      29.945  47.502  87.999  1.00 10.00      A    C
ATOM    627  OE1 GLU A  43      30.245  46.329  88.273  1.00 10.00      A    O
ATOM    628  OE2 GLU A  43      28.871  47.993  88.376  1.00 10.00      A    O
ATOM    629  N   PHE A  44      33.918  51.253  88.908  1.00 10.00      A    N
ATOM    630  H   PHE A  44      33.860  51.590  87.957  1.00 10.00      A    H
ATOM    631  CA  PHE A  44      35.072  51.734  89.691  1.00 10.00      A    C
ATOM    632  HA  PHE A  44      35.482  50.858  90.193  1.00 10.00      A    H
ATOM    633  C   PHE A  44      34.764  52.827  90.664  1.00 10.00      A    C
ATOM    634  O   PHE A  44      33.630  53.315  90.526  1.00 10.00      A    O
ATOM    635  CB  PHE A  44      36.109  52.193  88.647  1.00 10.00      A    C
ATOM    636 1HB  PHE A  44      35.694  53.074  88.158  1.00 10.00      A    H
ATOM    637 2HB  PHE A  44      37.037  52.420  89.173  1.00 10.00      A    H
ATOM    638  CG  PHE A  44      36.366  51.119  87.616  1.00 10.00      A    C
ATOM    639  CD1 PHE A  44      36.217  51.399  86.247  1.00 10.00      A    C
ATOM    640  HD1 PHE A  44      35.846  52.365  85.938  1.00 10.00      A    H
ATOM    641  CD2 PHE A  44      36.813  49.815  87.928  1.00 10.00      A    C
ATOM    642  HD2 PHE A  44      36.997  49.640  88.977  1.00 10.00      A    H
ATOM    643  CE1 PHE A  44      36.539  50.365  85.334  1.00 10.00      A    C
ATOM    644  HE1 PHE A  44      36.300  50.504  84.290  1.00 10.00      A    H
ATOM    645  CE2 PHE A  44      37.079  48.782  87.004  1.00 10.00      A    C
ATOM    646  HE2 PHE A  44      37.469  47.838  87.354  1.00 10.00      A    H
ATOM    647  CZ  PHE A  44      37.004  49.063  85.645  1.00 10.00      A    C
ATOM    648  HZ  PHE A  44      37.147  48.359  84.839  1.00 10.00      A    H
ATOM    649  N   LEU A  45      35.561  53.199  91.712  1.00 10.00      A    N
ATOM    650  H   LEU A  45      36.459  52.766  91.872  1.00 10.00      A    H
ATOM    651  CA  LEU A  45      35.231  54.372  92.512  1.00 10.00      A    C
ATOM    652  HA  LEU A  45      34.383  54.247  93.186  1.00 10.00      A    H
ATOM    653  C   LEU A  45      35.007  55.661  91.694  1.00 10.00      A    C
ATOM    654  O   LEU A  45      35.865  56.083  90.933  1.00 10.00      A    O
ATOM    655  CB  LEU A  45      36.394  54.468  93.504  1.00 10.00      A    C
ATOM    656 1HB  LEU A  45      36.443  53.549  94.088  1.00 10.00      A    H
ATOM    657 2HB  LEU A  45      37.326  54.583  92.951  1.00 10.00      A    H
ATOM    658  CG  LEU A  45      36.249  55.729  94.398  1.00 10.00      A    C
ATOM    659  HG  LEU A  45      36.207  56.598  93.742  1.00 10.00      A    H
ATOM    660  CD1 LEU A  45      35.069  55.688  95.362  1.00 10.00      A    C
ATOM    661 1HD1 LEU A  45      34.187  55.633  94.724  1.00 10.00      A    H
ATOM    662 2HD1 LEU A  45      35.046  56.615  95.936  1.00 10.00      A    H
ATOM    663 3HD1 LEU A  45      35.080  54.838  96.043  1.00 10.00      A    H
ATOM    664  CD2 LEU A  45      37.537  55.972  95.135  1.00 10.00      A    C
ATOM    665 1HD2 LEU A  45      37.733  55.078  95.727  1.00 10.00      A    H
ATOM    666 2HD2 LEU A  45      37.460  56.836  95.796  1.00 10.00      A    H
ATOM    667 3HD2 LEU A  45      38.351  56.127  94.428  1.00 10.00      A    H
ATOM    668  N   ASN A  46      33.820  56.367  91.880  1.00 10.00      A    N
ATOM    669  H   ASN A  46      33.096  56.024  92.495  1.00 10.00      A    H
ATOM    670  CA  ASN A  46      33.364  57.469  90.967  1.00 10.00      A    C
ATOM    671  HA  ASN A  46      34.042  57.768  90.168  1.00 10.00      A    H
ATOM    672  C   ASN A  46      33.104  58.776  91.816  1.00 10.00      A    C
ATOM    673  O   ASN A  46      32.271  58.740  92.717  1.00 10.00      A    O
ATOM    674  CB  ASN A  46      32.101  57.071  90.199  1.00 10.00      A    C
ATOM    675 1HB  ASN A  46      31.512  56.317  90.722  1.00 10.00      A    H
ATOM    676 2HB  ASN A  46      31.491  57.970  90.111  1.00 10.00      A    H
ATOM    677  CG  ASN A  46      32.480  56.566  88.821  1.00 10.00      A    C
ATOM    678  OD1 ASN A  46      32.237  57.184  87.815  1.00 10.00      A    O
ATOM    679  ND2 ASN A  46      33.052  55.357  88.756  1.00 10.00      A    N
ATOM    680 1HD2 ASN A  46      33.135  54.972  87.826  1.00 10.00      A    H
ATOM    681 2HD2 ASN A  46      33.506  54.901  89.534  1.00 10.00      A    H
ATOM    682  N   VAL A  47      33.736  59.882  91.470  1.00 10.00      A    N
ATOM    683  H   VAL A  47      34.393  59.780  90.709  1.00 10.00      A    H
ATOM    684  CA  VAL A  47      33.638  61.205  92.086  1.00 10.00      A    C
ATOM    685  HA  VAL A  47      33.786  60.980  93.142  1.00 10.00      A    H
ATOM    686  C   VAL A  47      32.344  61.922  91.860  1.00 10.00      A    C
ATOM    687  O   VAL A  47      31.820  61.755  90.753  1.00 10.00      A    O
ATOM    688  CB  VAL A  47      34.828  62.125  91.615  1.00 10.00      A    C
ATOM    689  HB  VAL A  47      34.790  62.137  90.526  1.00 10.00      A    H
ATOM    690  CG1 VAL A  47      34.755  63.586  92.115  1.00 10.00      A    C
ATOM    691 1HG1 VAL A  47      34.711  63.557  93.204  1.00 10.00      A    H
ATOM    692 2HG1 VAL A  47      33.887  64.122  91.730  1.00 10.00      A    H
ATOM    693 3HG1 VAL A  47      35.666  64.094  91.801  1.00 10.00      A    H
ATOM    694  CG2 VAL A  47      36.214  61.611  91.951  1.00 10.00      A    C
ATOM    695 1HG2 VAL A  47      37.031  62.212  91.552  1.00 10.00      A    H
ATOM    696 2HG2 VAL A  47      36.261  60.607  91.530  1.00 10.00      A    H
ATOM    697 3HG2 VAL A  47      36.300  61.555  93.036  1.00 10.00      A    H
ATOM    698  N   THR A  48      31.853  62.751  92.829  1.00 10.00      A    N
ATOM    699  H   THR A  48      32.348  62.855  93.703  1.00 10.00      A    H
ATOM    700  CA  THR A  48      30.585  63.482  92.705  1.00 10.00      A    C
ATOM    701  HA  THR A  48      30.310  63.533  91.652  1.00 10.00      A    H
ATOM    702  C   THR A  48      30.657  64.892  93.278  1.00 10.00      A    C
ATOM    703  O   THR A  48      29.955  65.740  92.728  1.00 10.00      A    O
ATOM    704  CB  THR A  48      29.494  62.736  93.502  1.00 10.00      A    C
ATOM    705  HB  THR A  48      29.459  61.704  93.152  1.00 10.00      A    H
ATOM    706  OG1 THR A  48      28.217  63.321  93.160  1.00 10.00      A    O
ATOM    707  HG1 THR A  48      28.230  63.441  92.208  1.00 10.00      A    H
ATOM    708  CG2 THR A  48      29.496  62.792  95.077  1.00 10.00      A    C
ATOM    709 1HG2 THR A  48      30.523  62.769  95.440  1.00 10.00      A    H
ATOM    710 2HG2 THR A  48      28.974  61.891  95.401  1.00 10.00      A    H
ATOM    711 3HG2 THR A  48      28.988  63.670  95.476  1.00 10.00      A    H
ATOM    712  N   SER A  49      31.619  65.250  94.123  1.00 10.00      A    N
ATOM    713  H   SER A  49      32.079  64.529  94.660  1.00 10.00      A    H
ATOM    714  CA  SER A  49      32.021  66.637  94.441  1.00 10.00      A    C
ATOM    715  HA  SER A  49      31.916  67.320  93.598  1.00 10.00      A    H
ATOM    716  C   SER A  49      33.549  66.621  94.806  1.00 10.00      A    C
ATOM    717  O   SER A  49      34.069  65.601  95.226  1.00 10.00      A    O
ATOM    718  CB  SER A  49      31.261  67.264  95.656  1.00 10.00      A    C
ATOM    719 1HB  SER A  49      30.243  66.924  95.466  1.00 10.00      A    H
ATOM    720 2HB  SER A  49      31.587  66.909  96.633  1.00 10.00      A    H
ATOM    721  OG  SER A  49      31.151  68.677  95.737  1.00 10.00      A    O
ATOM    722  HG  SER A  49      30.544  68.964  95.051  1.00 10.00      A    H
ATOM    723  N   VAL A  50      34.188  67.755  94.571  1.00 10.00      A    N
ATOM    724  H   VAL A  50      33.682  68.562  94.237  1.00 10.00      A    H
ATOM    725  CA  VAL A  50      35.554  68.095  95.116  1.00 10.00      A    C
ATOM    726  HA  VAL A  50      35.711  67.278  95.821  1.00 10.00      A    H
ATOM    727  C   VAL A  50      35.476  69.409  95.961  1.00 10.00      A    C
ATOM    728  O   VAL A  50      34.659  70.229  95.672  1.00 10.00      A    O
ATOM    729  CB  VAL A  50      36.581  68.052  93.984  1.00 10.00      A    C
ATOM    730  HB  VAL A  50      36.188  68.591  93.122  1.00 10.00      A    H
ATOM    731  CG1 VAL A  50      37.917  68.721  94.322  1.00 10.00      A    C
ATOM    732 1HG1 VAL A  50      38.744  68.521  93.640  1.00 10.00      A    H
ATOM    733 2HG1 VAL A  50      38.135  68.285  95.297  1.00 10.00      A    H
ATOM    734 3HG1 VAL A  50      37.784  69.798  94.427  1.00 10.00      A    H
ATOM    735  CG2 VAL A  50      36.896  66.606  93.521  1.00 10.00      A    C
ATOM    736 1HG2 VAL A  50      37.465  66.658  92.593  1.00 10.00      A    H
ATOM    737 2HG2 VAL A  50      35.981  66.037  93.355  1.00 10.00      A    H
ATOM    738 3HG2 VAL A  50      37.495  66.116  94.288  1.00 10.00      A    H
ATOM    739  N   HIS A  51      36.284  69.647  96.966  1.00 10.00      A    N
ATOM    740  H   HIS A  51      37.031  69.004  97.183  1.00 10.00      A    H
ATOM    741  CA  HIS A  51      36.232  70.852  97.847  1.00 10.00      A    C
ATOM    742  HA  HIS A  51      35.844  71.717  97.310  1.00 10.00      A    H
ATOM    743  C   HIS A  51      37.707  71.198  98.242  1.00 10.00      A    C
ATOM    744  O   HIS A  51      38.573  70.318  98.399  1.00 10.00      A    O
ATOM    745  CB  HIS A  51      35.293  70.443  99.025  1.00 10.00      A    C
ATOM    746 1HB  HIS A  51      34.314  70.192  98.616  1.00 10.00      A    H
ATOM    747 2HB  HIS A  51      35.633  69.542  99.536  1.00 10.00      A    H
ATOM    748  CG  HIS A  51      35.114  71.542 100.059  1.00 10.00      A    C
ATOM    749  ND1 HIS A  51      34.598  72.762  99.856  1.00 10.00      A    N
ATOM    750  CD2 HIS A  51      35.358  71.392 101.422  1.00 10.00      A    C
ATOM    751  HD2 HIS A  51      35.721  70.515 101.936  1.00 10.00      A    H
ATOM    752  CE1 HIS A  51      34.599  73.337 101.026  1.00 10.00      A    C
ATOM    753  HE1 HIS A  51      34.157  74.307 101.201  1.00 10.00      A    H
ATOM    754  NE2 HIS A  51      34.986  72.520 101.983  1.00 10.00      A    N
ATOM    755  HE2 HIS A  51      34.781  72.691 102.958  1.00 10.00      A    H
ATOM    756  N   LEU A  52      37.934  72.538  98.336  1.00 10.00      A    N
ATOM    757  H   LEU A  52      37.133  73.113  98.119  1.00 10.00      A    H
ATOM    758  CA  LEU A  52      39.176  73.212  98.677  1.00 10.00      A    C
ATOM    759  HA  LEU A  52      39.831  72.422  99.046  1.00 10.00      A    H
ATOM    760  C   LEU A  52      39.026  74.249  99.838  1.00 10.00      A    C
ATOM    761  O   LEU A  52      39.978  75.022 100.053  1.00 10.00      A    O
ATOM    762  CB  LEU A  52      39.959  73.826  97.431  1.00 10.00      A    C
ATOM    763 1HB  LEU A  52      39.414  74.736  97.178  1.00 10.00      A    H
ATOM    764 2HB  LEU A  52      40.926  74.132  97.830  1.00 10.00      A    H
ATOM    765  CG  LEU A  52      40.166  72.947  96.181  1.00 10.00      A    C
ATOM    766  HG  LEU A  52      40.484  71.956  96.506  1.00 10.00      A    H
ATOM    767  CD1 LEU A  52      38.998  72.901  95.230  1.00 10.00      A    C
ATOM    768 1HD1 LEU A  52      39.260  72.396  94.300  1.00 10.00      A    H
ATOM    769 2HD1 LEU A  52      38.772  73.947  95.024  1.00 10.00      A    H
ATOM    770 3HD1 LEU A  52      38.125  72.421  95.672  1.00 10.00      A    H
ATOM    771  CD2 LEU A  52      41.397  73.581  95.530  1.00 10.00      A    C
ATOM    772 1HD2 LEU A  52      41.325  74.665  95.434  1.00 10.00      A    H
ATOM    773 2HD2 LEU A  52      41.549  73.138  94.546  1.00 10.00      A    H
ATOM    774 3HD2 LEU A  52      42.237  73.329  96.177  1.00 10.00      A    H
ATOM    775  N   PHE A  53      37.826  74.346 100.456  1.00 10.00      A    N
ATOM    776  H   PHE A  53      37.102  73.679 100.230  1.00 10.00      A    H
ATOM    777  CA  PHE A  53      37.621  75.209 101.603  1.00 10.00      A    C
ATOM    778  HA  PHE A  53      36.548  75.105 101.765  1.00 10.00      A    H
ATOM    779  C   PHE A  53      37.876  76.743 101.356  1.00 10.00      A    C
ATOM    780  O   PHE A  53      38.315  77.472 102.223  1.00 10.00      A    O
ATOM    781  CB  PHE A  53      38.295  74.746 102.899  1.00 10.00      A    C
ATOM    782 1HB  PHE A  53      39.358  74.977 102.821  1.00 10.00      A    H
ATOM    783 2HB  PHE A  53      37.876  75.308 103.734  1.00 10.00      A    H
ATOM    784  CG  PHE A  53      38.136  73.260 103.181  1.00 10.00      A    C
ATOM    785  CD1 PHE A  53      39.082  72.359 102.670  1.00 10.00      A    C
ATOM    786  HD1 PHE A  53      39.920  72.758 102.118  1.00 10.00      A    H
ATOM    787  CD2 PHE A  53      37.180  72.782 104.083  1.00 10.00      A    C
ATOM    788  HD2 PHE A  53      36.534  73.472 104.605  1.00 10.00      A    H
ATOM    789  CE1 PHE A  53      38.999  70.989 102.933  1.00 10.00      A    C
ATOM    790  HE1 PHE A  53      39.738  70.310 102.535  1.00 10.00      A    H
ATOM    791  CE2 PHE A  53      37.158  71.426 104.395  1.00 10.00      A    C
ATOM    792  HE2 PHE A  53      36.512  71.049 105.174  1.00 10.00      A    H
ATOM    793  CZ  PHE A  53      37.980  70.537 103.757  1.00 10.00      A    C
ATOM    794  HZ  PHE A  53      37.930  69.471 103.925  1.00 10.00      A    H
ATOM    795  N   LYS A  54      37.708  77.269 100.077  1.00 10.00      A    N
ATOM    796  H   LYS A  54      37.209  76.684  99.422  1.00 10.00      A    H
ATOM    797  CA  LYS A  54      38.293  78.503  99.525  1.00 10.00      A    C
ATOM    798  HA  LYS A  54      39.352  78.470  99.783  1.00 10.00      A    H
ATOM    799  C   LYS A  54      37.752  79.857 100.144  1.00 10.00      A    C
ATOM    800  O   LYS A  54      38.003  80.922  99.567  1.00 10.00      A    O
ATOM    801  CB  LYS A  54      38.143  78.344  97.960  1.00 10.00      A    C
ATOM    802 1HB  LYS A  54      38.517  79.273  97.529  1.00 10.00      A    H
ATOM    803 2HB  LYS A  54      38.741  77.473  97.691  1.00 10.00      A    H
ATOM    804  CG  LYS A  54      36.716  78.227  97.410  1.00 10.00      A    C
ATOM    805 1HG  LYS A  54      36.260  77.317  97.800  1.00 10.00      A    H
ATOM    806 2HG  LYS A  54      36.152  79.114  97.697  1.00 10.00      A    H
ATOM    807  CD  LYS A  54      36.799  78.087  95.884  1.00 10.00      A    C
ATOM    808 1HD  LYS A  54      37.627  78.694  95.519  1.00 10.00      A    H
ATOM    809 2HD  LYS A  54      37.127  77.077  95.639  1.00 10.00      A    H
ATOM    810  CE  LYS A  54      35.488  78.467  95.222  1.00 10.00      A    C
ATOM    811 1HE  LYS A  54      35.153  79.439  95.584  1.00 10.00      A    H
ATOM    812 2HE  LYS A  54      35.635  78.606  94.151  1.00 10.00      A    H
ATOM    813  NZ  LYS A  54      34.400  77.555  95.524  1.00 10.00      A    N
ATOM    814 1HZ  LYS A  54      33.631  77.779  94.909  1.00 10.00      A    H
ATOM    815 2HZ  LYS A  54      34.097  77.632  96.485  1.00 10.00      A    H
ATOM    816 3HZ  LYS A  54      34.713  76.612  95.343  1.00 10.00      A    H
ATOM    817  N   GLU A  55      36.926  79.823 101.204  1.00 10.00      A    N
ATOM    818  H   GLU A  55      36.892  78.953 101.716  1.00 10.00      A    H
ATOM    819  CA  GLU A  55      36.220  80.963 101.780  1.00 10.00      A    C
ATOM    820  HA  GLU A  55      35.814  81.538 100.948  1.00 10.00      A    H
ATOM    821  C   GLU A  55      37.158  81.934 102.574  1.00 10.00      A    C
ATOM    822  O   GLU A  55      38.092  81.488 103.180  1.00 10.00      A    O
ATOM    823  CB  GLU A  55      35.013  80.544 102.675  1.00 10.00      A    C
ATOM    824 1HB  GLU A  55      35.442  79.795 103.340  1.00 10.00      A    H
ATOM    825 2HB  GLU A  55      34.601  81.429 103.160  1.00 10.00      A    H
ATOM    826  CG  GLU A  55      33.809  79.843 101.942  1.00 10.00      A    C
ATOM    827 1HG  GLU A  55      34.075  79.244 101.071  1.00 10.00      A    H
ATOM    828 2HG  GLU A  55      33.333  79.086 102.566  1.00 10.00      A    H
ATOM    829  CD  GLU A  55      32.720  80.852 101.508  1.00 10.00      A    C
ATOM    830  OE1 GLU A  55      31.642  80.909 102.094  1.00 10.00      A    O
ATOM    831  OE2 GLU A  55      32.976  81.764 100.686  1.00 10.00      A    O
ATOM    832  N   ARG A  56      36.888  83.269 102.610  1.00 10.00      A    N
ATOM    833  H   ARG A  56      36.023  83.598 102.206  1.00 10.00      A    H
ATOM    834  CA  ARG A  56      37.954  84.233 102.809  1.00 10.00      A    C
ATOM    835  HA  ARG A  56      38.716  84.078 102.045  1.00 10.00      A    H
ATOM    836  C   ARG A  56      38.583  84.171 104.187  1.00 10.00      A    C
ATOM    837  O   ARG A  56      39.807  84.486 104.300  1.00 10.00      A    O
ATOM    838  CB  ARG A  56      37.460  85.726 102.573  1.00 10.00      A    C
ATOM    839 1HB  ARG A  56      36.984  85.742 101.592  1.00 10.00      A    H
ATOM    840 2HB  ARG A  56      36.719  86.074 103.293  1.00 10.00      A    H
ATOM    841  CG  ARG A  56      38.614  86.770 102.549  1.00 10.00      A    C
ATOM    842 1HG  ARG A  56      39.092  86.581 103.510  1.00 10.00      A    H
ATOM    843 2HG  ARG A  56      39.252  86.526 101.700  1.00 10.00      A    H
ATOM    844  CD  ARG A  56      38.047  88.139 102.457  1.00 10.00      A    C
ATOM    845 1HD  ARG A  56      37.106  88.009 101.924  1.00 10.00      A    H
ATOM    846 2HD  ARG A  56      37.732  88.553 103.415  1.00 10.00      A    H
ATOM    847  NE  ARG A  56      38.834  89.181 101.746  1.00 10.00      A    N
ATOM    848  HE  ARG A  56      39.837  89.066 101.722  1.00 10.00      A    H
ATOM    849  CZ  ARG A  56      38.304  90.033 100.782  1.00 10.00      A    C
ATOM    850  NH1 ARG A  56      37.069  90.214 100.661  1.00 10.00      A    N
ATOM    851 1HH1 ARG A  56      36.473  89.803 101.365  1.00 10.00      A    H
ATOM    852 2HH1 ARG A  56      36.673  90.538  99.790  1.00 10.00      A    H
ATOM    853  NH2 ARG A  56      39.000  90.861 100.089  1.00 10.00      A    N
ATOM    854 1HH2 ARG A  56      39.997  90.845  99.929  1.00 10.00      A    H
ATOM    855 2HH2 ARG A  56      38.410  91.471  99.541  1.00 10.00      A    H
ATOM    856  N   TRP A  57      37.889  83.772 105.252  1.00 10.00      A    N
ATOM    857  H   TRP A  57      36.986  83.343 105.107  1.00 10.00      A    H
ATOM    858  CA  TRP A  57      38.478  83.521 106.603  1.00 10.00      A    C
ATOM    859  HA  TRP A  57      39.547  83.727 106.565  1.00 10.00      A    H
ATOM    860  C   TRP A  57      38.252  82.077 107.025  1.00 10.00      A    C
ATOM    861  O   TRP A  57      37.948  81.709 108.135  1.00 10.00      A    O
ATOM    862  CB  TRP A  57      37.929  84.545 107.556  1.00 10.00      A    C
ATOM    863 1HB  TRP A  57      36.844  84.457 107.597  1.00 10.00      A    H
ATOM    864 2HB  TRP A  57      38.401  84.347 108.518  1.00 10.00      A    H
ATOM    865  CG  TRP A  57      38.204  86.057 107.274  1.00 10.00      A    C
ATOM    866  CD1 TRP A  57      39.335  86.535 106.789  1.00 10.00      A    C
ATOM    867  HD1 TRP A  57      40.098  85.951 106.295  1.00 10.00      A    H
ATOM    868  CD2 TRP A  57      37.364  87.209 107.616  1.00 10.00      A    C
ATOM    869  NE1 TRP A  57      39.234  87.878 106.624  1.00 10.00      A    N
ATOM    870  HE1 TRP A  57      39.935  88.445 106.168  1.00 10.00      A    H
ATOM    871  CE2 TRP A  57      38.057  88.363 107.124  1.00 10.00      A    C
ATOM    872  CE3 TRP A  57      36.083  87.366 108.122  1.00 10.00      A    C
ATOM    873  HE3 TRP A  57      35.535  86.536 108.541  1.00 10.00      A    H
ATOM    874  CZ2 TRP A  57      37.585  89.647 107.072  1.00 10.00      A    C
ATOM    875  HZ2 TRP A  57      38.130  90.449 106.595  1.00 10.00      A    H
ATOM    876  CZ3 TRP A  57      35.719  88.735 108.331  1.00 10.00      A    C
ATOM    877  HZ3 TRP A  57      34.742  88.932 108.748  1.00 10.00      A    H
ATOM    878  CH2 TRP A  57      36.424  89.829 107.802  1.00 10.00      A    C
ATOM    879  HH2 TRP A  57      36.012  90.815 107.967  1.00 10.00      A    H
ATOM    880  N   ASP A  58      38.500  81.143 106.128  1.00 10.00      A    N
ATOM    881  H   ASP A  58      38.670  81.502 105.199  1.00 10.00      A    H
ATOM    882  CA  ASP A  58      38.439  79.684 106.265  1.00 10.00      A    C
ATOM    883  HA  ASP A  58      37.980  79.471 107.231  1.00 10.00      A    H
ATOM    884  C   ASP A  58      39.878  79.118 106.289  1.00 10.00      A    C
ATOM    885  O   ASP A  58      40.837  79.778 106.031  1.00 10.00      A    O
ATOM    886  CB  ASP A  58      37.445  79.159 105.233  1.00 10.00      A    C
ATOM    887 1HB  ASP A  58      36.583  79.823 105.170  1.00 10.00      A    H
ATOM    888 2HB  ASP A  58      38.050  79.118 104.328  1.00 10.00      A    H
ATOM    889  CG  ASP A  58      36.910  77.726 105.501  1.00 10.00      A    C
ATOM    890  OD1 ASP A  58      35.830  77.499 104.909  1.00 10.00      A    O
ATOM    891  OD2 ASP A  58      37.434  76.897 106.299  1.00 10.00      A    O
ATOM    892  N   THR A  59      40.051  77.816 106.554  1.00 10.00      A    N
ATOM    893  H   THR A  59      39.207  77.302 106.761  1.00 10.00      A    H
ATOM    894  CA  THR A  59      41.306  77.184 107.030  1.00 10.00      A    C
ATOM    895  HA  THR A  59      41.636  77.574 107.993  1.00 10.00      A    H
ATOM    896  C   THR A  59      42.526  77.286 106.060  1.00 10.00      A    C
ATOM    897  O   THR A  59      43.691  77.290 106.509  1.00 10.00      A    O
ATOM    898  CB  THR A  59      41.019  75.772 107.459  1.00 10.00      A    C
ATOM    899  HB  THR A  59      40.045  75.700 107.942  1.00 10.00      A    H
ATOM    900  OG1 THR A  59      42.049  75.189 108.261  1.00 10.00      A    O
ATOM    901  HG1 THR A  59      42.037  75.643 109.107  1.00 10.00      A    H
ATOM    902  CG2 THR A  59      40.854  74.882 106.261  1.00 10.00      A    C
ATOM    903 1HG2 THR A  59      40.163  75.420 105.613  1.00 10.00      A    H
ATOM    904 2HG2 THR A  59      40.425  73.916 106.528  1.00 10.00      A    H
ATOM    905 3HG2 THR A  59      41.799  74.728 105.739  1.00 10.00      A    H
ATOM    906  N   ASN A  60      42.315  77.396 104.733  1.00 10.00      A    N
ATOM    907  H   ASN A  60      41.354  77.274 104.447  1.00 10.00      A    H
ATOM    908  CA  ASN A  60      43.314  77.647 103.729  1.00 10.00      A    C
ATOM    909  HA  ASN A  60      44.268  77.267 104.092  1.00 10.00      A    H
ATOM    910  C   ASN A  60      43.548  79.126 103.293  1.00 10.00      A    C
ATOM    911  O   ASN A  60      44.627  79.320 102.694  1.00 10.00      A    O
ATOM    912  CB  ASN A  60      42.917  76.776 102.547  1.00 10.00      A    C
ATOM    913 1HB  ASN A  60      41.921  77.052 102.202  1.00 10.00      A    H
ATOM    914 2HB  ASN A  60      43.585  76.967 101.707  1.00 10.00      A    H
ATOM    915  CG  ASN A  60      42.926  75.263 102.794  1.00 10.00      A    C
ATOM    916  OD1 ASN A  60      43.677  74.728 103.594  1.00 10.00      A    O
ATOM    917  ND2 ASN A  60      42.050  74.526 102.134  1.00 10.00      A    N
ATOM    918 1HD2 ASN A  60      42.292  73.548 102.063  1.00 10.00      A    H
ATOM    919 2HD2 ASN A  60      41.408  74.937 101.471  1.00 10.00      A    H
ATOM    920  N   LYS A  61      42.821  80.227 103.694  1.00 10.00      A    N
ATOM    921  H   LYS A  61      41.965  80.062 104.203  1.00 10.00      A    H
ATOM    922  CA  LYS A  61      43.190  81.629 103.469  1.00 10.00      A    C
ATOM    923  HA  LYS A  61      44.123  81.678 102.908  1.00 10.00      A    H
ATOM    924  C   LYS A  61      43.352  82.384 104.783  1.00 10.00      A    C
ATOM    925  O   LYS A  61      44.062  83.385 104.756  1.00 10.00      A    O
ATOM    926  CB  LYS A  61      42.134  82.282 102.653  1.00 10.00      A    C
ATOM    927 1HB  LYS A  61      41.179  82.092 103.142  1.00 10.00      A    H
ATOM    928 2HB  LYS A  61      42.357  83.349 102.637  1.00 10.00      A    H
ATOM    929  CG  LYS A  61      42.030  81.792 101.189  1.00 10.00      A    C
ATOM    930 1HG  LYS A  61      42.968  81.973 100.665  1.00 10.00      A    H
ATOM    931 2HG  LYS A  61      41.806  80.750 100.959  1.00 10.00      A    H
ATOM    932  CD  LYS A  61      40.940  82.634 100.386  1.00 10.00      A    C
ATOM    933 1HD  LYS A  61      39.967  82.554 100.870  1.00 10.00      A    H
ATOM    934 2HD  LYS A  61      41.099  83.704 100.521  1.00 10.00      A    H
ATOM    935  CE  LYS A  61      40.771  82.346  98.885  1.00 10.00      A    C
ATOM    936 1HE  LYS A  61      41.587  82.783  98.310  1.00 10.00      A    H
ATOM    937 2HE  LYS A  61      40.778  81.263  98.761  1.00 10.00      A    H
ATOM    938  NZ  LYS A  61      39.519  82.894  98.301  1.00 10.00      A    N
ATOM    939 1HZ  LYS A  61      39.493  83.904  98.286  1.00 10.00      A    H
ATOM    940 2HZ  LYS A  61      38.709  82.543  98.792  1.00 10.00      A    H
ATOM    941 3HZ  LYS A  61      39.517  82.543  97.354  1.00 10.00      A    H
ATOM    942  N   VAL A  62      42.625  82.047 105.849  1.00 10.00      A    N
ATOM    943  H   VAL A  62      41.844  81.426 105.695  1.00 10.00      A    H
ATOM    944  CA  VAL A  62      42.645  82.654 107.226  1.00 10.00      A    C
ATOM    945  HA  VAL A  62      41.983  83.518 107.163  1.00 10.00      A    H
ATOM    946  C   VAL A  62      44.040  83.199 107.691  1.00 10.00      A    C
ATOM    947  O   VAL A  62      44.150  84.391 108.010  1.00 10.00      A    O
ATOM    948  CB  VAL A  62      41.898  81.739 108.216  1.00 10.00      A    C
ATOM    949  HB  VAL A  62      40.930  81.483 107.785  1.00 10.00      A    H
ATOM    950  CG1 VAL A  62      42.704  80.559 108.705  1.00 10.00      A    C
ATOM    951 1HG1 VAL A  62      43.196  80.226 107.791  1.00 10.00      A    H
ATOM    952 2HG1 VAL A  62      42.030  79.779 109.060  1.00 10.00      A    H
ATOM    953 3HG1 VAL A  62      43.455  80.765 109.468  1.00 10.00      A    H
ATOM    954  CG2 VAL A  62      41.614  82.560 109.464  1.00 10.00      A    C
ATOM    955 1HG2 VAL A  62      41.032  82.035 110.221  1.00 10.00      A    H
ATOM    956 2HG2 VAL A  62      41.086  83.463 109.161  1.00 10.00      A    H
ATOM    957 3HG2 VAL A  62      42.587  82.828 109.876  1.00 10.00      A    H
ATOM    958  N   ASP A  63      45.139  82.388 107.635  1.00 10.00      A    N
ATOM    959  H   ASP A  63      44.986  81.391 107.585  1.00 10.00      A    H
ATOM    960  CA  ASP A  63      46.597  82.685 108.063  1.00 10.00      A    C
ATOM    961  HA  ASP A  63      46.661  83.705 108.442  1.00 10.00      A    H
ATOM    962  C   ASP A  63      47.656  82.553 106.927  1.00 10.00      A    C
ATOM    963  O   ASP A  63      48.835  82.497 107.077  1.00 10.00      A    O
ATOM    964  CB  ASP A  63      46.940  81.739 109.243  1.00 10.00      A    C
ATOM    965 1HB  ASP A  63      47.981  81.965 109.474  1.00 10.00      A    H
ATOM    966 2HB  ASP A  63      46.239  81.917 110.058  1.00 10.00      A    H
ATOM    967  CG  ASP A  63      46.860  80.233 108.879  1.00 10.00      A    C
ATOM    968  OD1 ASP A  63      46.252  79.868 107.821  1.00 10.00      A    O
ATOM    969  OD2 ASP A  63      47.476  79.383 109.506  1.00 10.00      A    O
ATOM    970  N   HIS A  64      47.249  82.433 105.674  1.00 10.00      A    N
ATOM    971  H   HIS A  64      46.283  82.651 105.478  1.00 10.00      A    H
ATOM    972  CA  HIS A  64      48.095  82.082 104.536  1.00 10.00      A    C
ATOM    973  HA  HIS A  64      48.933  81.517 104.943  1.00 10.00      A    H
ATOM    974  C   HIS A  64      48.665  83.352 103.861  1.00 10.00      A    C
ATOM    975  O   HIS A  64      49.436  83.202 102.914  1.00 10.00      A    O
ATOM    976  CB  HIS A  64      47.273  81.171 103.588  1.00 10.00      A    C
ATOM    977 1HB  HIS A  64      46.242  81.478 103.409  1.00 10.00      A    H
ATOM    978 2HB  HIS A  64      47.748  81.149 102.607  1.00 10.00      A    H
ATOM    979  CG  HIS A  64      47.248  79.741 104.128  1.00 10.00      A    C
ATOM    980  ND1 HIS A  64      46.939  79.255 105.353  1.00 10.00      A    N
ATOM    981  HD1 HIS A  64      46.574  79.780 106.135  1.00 10.00      A    H
ATOM    982  CD2 HIS A  64      47.720  78.729 103.383  1.00 10.00      A    C
ATOM    983  HD2 HIS A  64      48.145  78.879 102.402  1.00 10.00      A    H
ATOM    984  CE1 HIS A  64      47.128  77.970 105.363  1.00 10.00      A    C
ATOM    985  HE1 HIS A  64      47.087  77.244 106.162  1.00 10.00      A    H
ATOM    986  NE2 HIS A  64      47.619  77.627 104.164  1.00 10.00      A    N
ATOM    987  HE2 HIS A  64      47.857  76.703 103.832  1.00 10.00      A    H
ATOM    988  N   HIS A  65      48.530  84.539 104.462  1.00 10.00      A    N
ATOM    989  H   HIS A  65      47.874  84.576 105.229  1.00 10.00      A    H
ATOM    990  CA  HIS A  65      49.078  85.835 104.019  1.00 10.00      A    C
ATOM    991  HA  HIS A  65      48.755  86.605 104.720  1.00 10.00      A    H
ATOM    992  C   HIS A  65      48.484  86.201 102.628  1.00 10.00      A    C
ATOM    993  O   HIS A  65      49.250  86.708 101.775  1.00 10.00      A    O
ATOM    994  CB  HIS A  65      50.630  85.724 104.146  1.00 10.00      A    C
ATOM    995 1HB  HIS A  65      50.990  85.240 103.238  1.00 10.00      A    H
ATOM    996 2HB  HIS A  65      50.978  86.756 104.184  1.00 10.00      A    H
ATOM    997  CG  HIS A  65      51.186  84.980 105.345  1.00 10.00      A    C
ATOM    998  ND1 HIS A  65      50.859  85.291 106.623  1.00 10.00      A    N
ATOM    999  HD1 HIS A  65      50.412  86.128 106.969  1.00 10.00      A    H
ATOM   1000  CD2 HIS A  65      52.182  84.103 105.371  1.00 10.00      A    C
ATOM   1001  HD2 HIS A  65      52.586  83.624 104.491  1.00 10.00      A    H
ATOM   1002  CE1 HIS A  65      51.567  84.490 107.373  1.00 10.00      A    C
ATOM   1003  HE1 HIS A  65      51.686  84.573 108.443  1.00 10.00      A    H
ATOM   1004  NE2 HIS A  65      52.335  83.720 106.634  1.00 10.00      A    N
ATOM   1005  HE2 HIS A  65      53.074  83.119 106.971  1.00 10.00      A    H
ATOM   1006  N   THR A  66      47.228  85.787 102.349  1.00 10.00      A    N
ATOM   1007  H   THR A  66      46.644  85.548 103.137  1.00 10.00      A    H
ATOM   1008  CA  THR A  66      46.451  85.989 101.072  1.00 10.00      A    C
ATOM   1009  HA  THR A  66      46.891  86.688 100.361  1.00 10.00      A    H
ATOM   1010  C   THR A  66      44.992  86.537 101.352  1.00 10.00      A    C
ATOM   1011  O   THR A  66      44.175  86.648 100.439  1.00 10.00      A    O
ATOM   1012  CB  THR A  66      46.329  84.700 100.299  1.00 10.00      A    C
ATOM   1013  HB  THR A  66      45.603  84.800  99.493  1.00 10.00      A    H
ATOM   1014  OG1 THR A  66      45.985  83.631 101.049  1.00 10.00      A    O
ATOM   1015  HG1 THR A  66      45.817  82.841 100.530  1.00 10.00      A    H
ATOM   1016  CG2 THR A  66      47.673  84.493  99.722  1.00 10.00      A    C
ATOM   1017 1HG2 THR A  66      47.662  83.716  98.958  1.00 10.00      A    H
ATOM   1018 2HG2 THR A  66      48.335  84.196 100.535  1.00 10.00      A    H
ATOM   1019 3HG2 THR A  66      48.029  85.427  99.286  1.00 10.00      A    H
ATOM   1020  N   ASP A  67      44.544  86.709 102.656  1.00 10.00      A    N
ATOM   1021  H   ASP A  67      45.159  86.917 103.429  1.00 10.00      A    H
ATOM   1022  CA  ASP A  67      43.127  86.986 102.830  1.00 10.00      A    C
ATOM   1023  HA  ASP A  67      42.549  86.203 102.337  1.00 10.00      A    H
ATOM   1024  C   ASP A  67      42.632  88.348 102.257  1.00 10.00      A    C
ATOM   1025  O   ASP A  67      41.493  88.438 101.833  1.00 10.00      A    O
ATOM   1026  CB  ASP A  67      42.700  86.861 104.361  1.00 10.00      A    C
ATOM   1027 1HB  ASP A  67      41.626  86.778 104.528  1.00 10.00      A    H
ATOM   1028 2HB  ASP A  67      43.054  85.876 104.663  1.00 10.00      A    H
ATOM   1029  CG  ASP A  67      43.272  87.911 105.315  1.00 10.00      A    C
ATOM   1030  OD1 ASP A  67      42.810  87.933 106.475  1.00 10.00      A    O
ATOM   1031  OD2 ASP A  67      44.113  88.726 104.915  1.00 10.00      A    O
ATOM   1032  N   LYS A  68      43.503  89.348 102.010  1.00 10.00      A    N
ATOM   1033  H   LYS A  68      44.409  89.275 102.451  1.00 10.00      A    H
ATOM   1034  CA  LYS A  68      43.190  90.670 101.420  1.00 10.00      A    C
ATOM   1035  HA  LYS A  68      42.359  91.101 101.978  1.00 10.00      A    H
ATOM   1036  C   LYS A  68      42.729  90.734  99.894  1.00 10.00      A    C
ATOM   1037  O   LYS A  68      42.043  91.644  99.486  1.00 10.00      A    O
ATOM   1038  CB  LYS A  68      44.396  91.704 101.599  1.00 10.00      A    C
ATOM   1039 1HB  LYS A  68      45.218  91.272 101.028  1.00 10.00      A    H
ATOM   1040 2HB  LYS A  68      44.079  92.594 101.055  1.00 10.00      A    H
ATOM   1041  CG  LYS A  68      44.757  92.007 103.083  1.00 10.00      A    C
ATOM   1042 1HG  LYS A  68      44.924  91.051 103.579  1.00 10.00      A    H
ATOM   1043 2HG  LYS A  68      45.683  92.583 103.082  1.00 10.00      A    H
ATOM   1044  CD  LYS A  68      43.689  92.757 103.797  1.00 10.00      A    C
ATOM   1045 1HD  LYS A  68      43.758  93.832 103.630  1.00 10.00      A    H
ATOM   1046 2HD  LYS A  68      42.691  92.452 103.483  1.00 10.00      A    H
ATOM   1047  CE  LYS A  68      43.847  92.584 105.310  1.00 10.00      A    C
ATOM   1048 1HE  LYS A  68      44.883  92.781 105.586  1.00 10.00      A    H
ATOM   1049 2HE  LYS A  68      43.169  93.267 105.821  1.00 10.00      A    H
ATOM   1050  NZ  LYS A  68      43.474  91.166 105.647  1.00 10.00      A    N
ATOM   1051 1HZ  LYS A  68      44.023  90.513 105.106  1.00 10.00      A    H
ATOM   1052 2HZ  LYS A  68      42.492  90.994 105.486  1.00 10.00      A    H
ATOM   1053 3HZ  LYS A  68      43.680  91.047 106.629  1.00 10.00      A    H
ATOM   1054  N   TYR A  69      43.071  89.834  99.033  1.00 10.00      A    N
ATOM   1055  H   TYR A  69      43.483  88.962  99.333  1.00 10.00      A    H
ATOM   1056  CA  TYR A  69      42.523  89.829  97.653  1.00 10.00      A    C
ATOM   1057  HA  TYR A  69      42.609  90.805  97.175  1.00 10.00      A    H
ATOM   1058  C   TYR A  69      41.068  89.358  97.552  1.00 10.00      A    C
ATOM   1059  O   TYR A  69      40.597  88.592  98.326  1.00 10.00      A    O
ATOM   1060  CB  TYR A  69      43.381  88.798  96.870  1.00 10.00      A    C
ATOM   1061 1HB  TYR A  69      43.190  87.778  97.205  1.00 10.00      A    H
ATOM   1062 2HB  TYR A  69      42.893  88.809  95.895  1.00 10.00      A    H
ATOM   1063  CG  TYR A  69      44.853  89.030  96.718  1.00 10.00      A    C
ATOM   1064  CD1 TYR A  69      45.671  88.675  97.857  1.00 10.00      A    C
ATOM   1065  HD1 TYR A  69      45.218  88.213  98.723  1.00 10.00      A    H
ATOM   1066  CD2 TYR A  69      45.460  89.631  95.586  1.00 10.00      A    C
ATOM   1067  HD2 TYR A  69      44.853  89.958  94.755  1.00 10.00      A    H
ATOM   1068  CE1 TYR A  69      47.081  88.628  97.724  1.00 10.00      A    C
ATOM   1069  HE1 TYR A  69      47.698  88.035  98.382  1.00 10.00      A    H
ATOM   1070  CE2 TYR A  69      46.849  89.784  95.545  1.00 10.00      A    C
ATOM   1071  HE2 TYR A  69      47.344  90.274  94.718  1.00 10.00      A    H
ATOM   1072  CZ  TYR A  69      47.684  89.234  96.583  1.00 10.00      A    C
ATOM   1073  OH  TYR A  69      49.024  89.039  96.274  1.00 10.00      A    O
ATOM   1074  HH  TYR A  69      49.212  89.311  95.373  1.00 10.00      A    H
ATOM   1075  N   GLU A  70      40.484  89.775  96.382  1.00 10.00      A    N
ATOM   1076  H   GLU A  70      40.946  90.397  95.735  1.00 10.00      A    H
ATOM   1077  CA  GLU A  70      39.052  89.537  96.142  1.00 10.00      A    C
ATOM   1078  HA  GLU A  70      38.527  89.324  97.074  1.00 10.00      A    H
ATOM   1079  C   GLU A  70      38.718  88.415  95.137  1.00 10.00      A    C
ATOM   1080  O   GLU A  70      37.514  88.150  94.931  1.00 10.00      A    O
ATOM   1081  CB  GLU A  70      38.453  90.843  95.569  1.00 10.00      A    C
ATOM   1082 1HB  GLU A  70      39.143  91.593  95.955  1.00 10.00      A    H
ATOM   1083 2HB  GLU A  70      38.635  90.840  94.494  1.00 10.00      A    H
ATOM   1084  CG  GLU A  70      37.041  91.138  95.907  1.00 10.00      A    C
ATOM   1085 1HG  GLU A  70      36.795  92.140  95.555  1.00 10.00      A    H
ATOM   1086 2HG  GLU A  70      36.427  90.483  95.289  1.00 10.00      A    H
ATOM   1087  CD  GLU A  70      36.673  90.986  97.362  1.00 10.00      A    C
ATOM   1088  OE1 GLU A  70      37.163  91.825  98.153  1.00 10.00      A    O
ATOM   1089  OE2 GLU A  70      36.030  89.984  97.794  1.00 10.00      A    O
ATOM   1090  N   ASN A  71      39.650  87.772  94.433  1.00 10.00      A    N
ATOM   1091  H   ASN A  71      40.575  88.165  94.533  1.00 10.00      A    H
ATOM   1092  CA  ASN A  71      39.441  86.611  93.641  1.00 10.00      A    C
ATOM   1093  HA  ASN A  71      38.603  86.769  92.962  1.00 10.00      A    H
ATOM   1094  C   ASN A  71      38.958  85.372  94.554  1.00 10.00      A    C
ATOM   1095  O   ASN A  71      39.586  85.012  95.531  1.00 10.00      A    O
ATOM   1096  CB  ASN A  71      40.745  86.334  92.908  1.00 10.00      A    C
ATOM   1097 1HB  ASN A  71      41.458  86.291  93.731  1.00 10.00      A    H
ATOM   1098 2HB  ASN A  71      40.680  85.350  92.446  1.00 10.00      A    H
ATOM   1099  CG  ASN A  71      41.007  87.415  91.958  1.00 10.00      A    C
ATOM   1100  OD1 ASN A  71      41.231  88.598  92.338  1.00 10.00      A    O
ATOM   1101  ND2 ASN A  71      41.000  87.141  90.672  1.00 10.00      A    N
ATOM   1102 1HD2 ASN A  71      41.334  87.844  90.027  1.00 10.00      A    H
ATOM   1103 2HD2 ASN A  71      40.954  86.174  90.385  1.00 10.00      A    H
ATOM   1104  N   ASN A  72      37.990  84.595  94.092  1.00 10.00      A    N
ATOM   1105  H   ASN A  72      37.782  84.804  93.126  1.00 10.00      A    H
ATOM   1106  CA  ASN A  72      37.265  83.585  94.782  1.00 10.00      A    C
ATOM   1107  HA  ASN A  72      37.256  83.932  95.815  1.00 10.00      A    H
ATOM   1108  C   ASN A  72      37.957  82.209  94.740  1.00 10.00      A    C
ATOM   1109  O   ASN A  72      37.817  81.418  95.668  1.00 10.00      A    O
ATOM   1110  CB  ASN A  72      35.786  83.435  94.246  1.00 10.00      A    C
ATOM   1111 1HB  ASN A  72      35.284  84.397  94.344  1.00 10.00      A    H
ATOM   1112 2HB  ASN A  72      35.806  83.166  93.190  1.00 10.00      A    H
ATOM   1113  CG  ASN A  72      34.999  82.378  95.018  1.00 10.00      A    C
ATOM   1114  OD1 ASN A  72      34.821  82.416  96.213  1.00 10.00      A    O
ATOM   1115  ND2 ASN A  72      34.486  81.410  94.294  1.00 10.00      A    N
ATOM   1116 1HD2 ASN A  72      33.849  80.815  94.805  1.00 10.00      A    H
ATOM   1117 2HD2 ASN A  72      34.464  81.425  93.285  1.00 10.00      A    H
ATOM   1118  N   LYS A  73      38.758  81.889  93.726  1.00 10.00      A    N
ATOM   1119  H   LYS A  73      38.828  82.582  92.994  1.00 10.00      A    H
ATOM   1120  CA  LYS A  73      39.522  80.701  93.685  1.00 10.00      A    C
ATOM   1121  HA  LYS A  73      38.865  79.836  93.778  1.00 10.00      A    H
ATOM   1122  C   LYS A  73      40.545  80.605  94.871  1.00 10.00      A    C
ATOM   1123  O   LYS A  73      40.801  81.585  95.569  1.00 10.00      A    O
ATOM   1124  CB  LYS A  73      40.132  80.471  92.272  1.00 10.00      A    C
ATOM   1125 1HB  LYS A  73      40.955  81.176  92.153  1.00 10.00      A    H
ATOM   1126 2HB  LYS A  73      40.496  79.445  92.236  1.00 10.00      A    H
ATOM   1127  CG  LYS A  73      39.094  80.488  91.128  1.00 10.00      A    C
ATOM   1128 1HG  LYS A  73      38.728  81.508  91.015  1.00 10.00      A    H
ATOM   1129 2HG  LYS A  73      39.611  80.263  90.195  1.00 10.00      A    H
ATOM   1130  CD  LYS A  73      37.844  79.554  91.185  1.00 10.00      A    C
ATOM   1131 1HD  LYS A  73      38.208  78.541  91.351  1.00 10.00      A    H
ATOM   1132 2HD  LYS A  73      37.178  79.956  91.949  1.00 10.00      A    H
ATOM   1133  CE  LYS A  73      37.142  79.728  89.848  1.00 10.00      A    C
ATOM   1134 1HE  LYS A  73      36.646  80.698  89.812  1.00 10.00      A    H
ATOM   1135 2HE  LYS A  73      37.871  79.692  89.038  1.00 10.00      A    H
ATOM   1136  NZ  LYS A  73      36.105  78.643  89.672  1.00 10.00      A    N
ATOM   1137 1HZ  LYS A  73      35.805  78.690  88.709  1.00 10.00      A    H
ATOM   1138 2HZ  LYS A  73      35.308  78.765  90.280  1.00 10.00      A    H
ATOM   1139 3HZ  LYS A  73      36.530  77.744  89.850  1.00 10.00      A    H
ATOM   1140  N   LEU A  74      41.154  79.425  95.140  1.00 10.00      A    N
ATOM   1141  H   LEU A  74      41.011  78.657  94.500  1.00 10.00      A    H
ATOM   1142  CA  LEU A  74      42.193  79.271  96.224  1.00 10.00      A    C
ATOM   1143  HA  LEU A  74      41.711  79.617  97.139  1.00 10.00      A    H
ATOM   1144  C   LEU A  74      43.337  80.171  95.867  1.00 10.00      A    C
ATOM   1145  O   LEU A  74      43.704  80.391  94.681  1.00 10.00      A    O
ATOM   1146  CB  LEU A  74      42.594  77.792  96.344  1.00 10.00      A    C
ATOM   1147 1HB  LEU A  74      41.723  77.217  96.654  1.00 10.00      A    H
ATOM   1148 2HB  LEU A  74      42.925  77.439  95.367  1.00 10.00      A    H
ATOM   1149  CG  LEU A  74      43.551  77.455  97.490  1.00 10.00      A    C
ATOM   1150  HG  LEU A  74      44.442  78.077  97.408  1.00 10.00      A    H
ATOM   1151  CD1 LEU A  74      42.932  77.902  98.854  1.00 10.00      A    C
ATOM   1152 1HD1 LEU A  74      41.956  77.467  99.069  1.00 10.00      A    H
ATOM   1153 2HD1 LEU A  74      42.859  78.989  98.883  1.00 10.00      A    H
ATOM   1154 3HD1 LEU A  74      43.652  77.566  99.600  1.00 10.00      A    H
ATOM   1155  CD2 LEU A  74      44.020  75.986  97.520  1.00 10.00      A    C
ATOM   1156 1HD2 LEU A  74      44.942  75.961  98.101  1.00 10.00      A    H
ATOM   1157 2HD2 LEU A  74      44.206  75.580  96.525  1.00 10.00      A    H
ATOM   1158 3HD2 LEU A  74      43.258  75.389  98.020  1.00 10.00      A    H
ATOM   1159  N   ILE A  75      43.894  80.878  96.905  1.00 10.00      A    N
ATOM   1160  H   ILE A  75      43.523  80.680  97.823  1.00 10.00      A    H
ATOM   1161  CA  ILE A  75      45.090  81.685  96.808  1.00 10.00      A    C
ATOM   1162  HA  ILE A  75      45.604  81.441  95.879  1.00 10.00      A    H
ATOM   1163  C   ILE A  75      46.061  81.287  97.971  1.00 10.00      A    C
ATOM   1164  O   ILE A  75      45.808  81.480  99.164  1.00 10.00      A    O
ATOM   1165  CB  ILE A  75      44.864  83.235  96.846  1.00 10.00      A    C
ATOM   1166  HB  ILE A  75      44.679  83.499  97.888  1.00 10.00      A    H
ATOM   1167  CG1 ILE A  75      43.566  83.597  96.100  1.00 10.00      A    C
ATOM   1168 1HG1 ILE A  75      43.619  83.184  95.093  1.00 10.00      A    H
ATOM   1169 2HG1 ILE A  75      42.724  83.162  96.640  1.00 10.00      A    H
ATOM   1170  CG2 ILE A  75      46.060  84.164  96.538  1.00 10.00      A    C
ATOM   1171 1HG2 ILE A  75      46.995  83.879  97.021  1.00 10.00      A    H
ATOM   1172 2HG2 ILE A  75      45.732  85.130  96.922  1.00 10.00      A    H
ATOM   1173 3HG2 ILE A  75      46.215  84.235  95.461  1.00 10.00      A    H
ATOM   1174  CD1 ILE A  75      43.351  85.076  95.929  1.00 10.00      A    C
ATOM   1175 1HD1 ILE A  75      43.501  85.609  96.868  1.00 10.00      A    H
ATOM   1176 2HD1 ILE A  75      42.288  85.050  95.691  1.00 10.00      A    H
ATOM   1177 3HD1 ILE A  75      43.890  85.587  95.131  1.00 10.00      A    H
ATOM   1178  N   VAL A  76      47.236  80.719  97.610  1.00 10.00      A    N
ATOM   1179  H   VAL A  76      47.424  80.717  96.618  1.00 10.00      A    H
ATOM   1180  CA  VAL A  76      48.295  80.218  98.486  1.00 10.00      A    C
ATOM   1181  HA  VAL A  76      48.177  80.572  99.510  1.00 10.00      A    H
ATOM   1182  C   VAL A  76      49.697  80.742  98.003  1.00 10.00      A    C
ATOM   1183  O   VAL A  76      49.867  81.169  96.884  1.00 10.00      A    O
ATOM   1184  CB  VAL A  76      48.267  78.666  98.581  1.00 10.00      A    C
ATOM   1185  HB  VAL A  76      49.177  78.353  99.095  1.00 10.00      A    H
ATOM   1186  CG1 VAL A  76      47.051  78.149  99.382  1.00 10.00      A    C
ATOM   1187 1HG1 VAL A  76      46.922  77.076  99.234  1.00 10.00      A    H
ATOM   1188 2HG1 VAL A  76      46.170  78.675  99.013  1.00 10.00      A    H
ATOM   1189 3HG1 VAL A  76      47.180  78.357 100.444  1.00 10.00      A    H
ATOM   1190  CG2 VAL A  76      48.253  77.956  97.212  1.00 10.00      A    C
ATOM   1191 1HG2 VAL A  76      48.653  76.948  97.330  1.00 10.00      A    H
ATOM   1192 2HG2 VAL A  76      48.895  78.526  96.541  1.00 10.00      A    H
ATOM   1193 3HG2 VAL A  76      47.247  77.901  96.794  1.00 10.00      A    H
ATOM   1194  N   ARG A  77      50.676  80.700  98.898  1.00 10.00      A    N
ATOM   1195  H   ARG A  77      50.484  80.363  99.831  1.00 10.00      A    H
ATOM   1196  CA  ARG A  77      52.124  80.971  98.633  1.00 10.00      A    C
ATOM   1197  HA  ARG A  77      52.169  81.403  97.633  1.00 10.00      A    H
ATOM   1198  C   ARG A  77      52.941  79.676  98.651  1.00 10.00      A    C
ATOM   1199  O   ARG A  77      52.681  78.872  99.502  1.00 10.00      A    O
ATOM   1200  CB  ARG A  77      52.714  81.977  99.644  1.00 10.00      A    C
ATOM   1201 1HB  ARG A  77      52.954  81.555 100.620  1.00 10.00      A    H
ATOM   1202 2HB  ARG A  77      53.684  82.226  99.214  1.00 10.00      A    H
ATOM   1203  CG  ARG A  77      51.904  83.261  99.835  1.00 10.00      A    C
ATOM   1204 1HG  ARG A  77      51.753  83.724  98.860  1.00 10.00      A    H
ATOM   1205 2HG  ARG A  77      50.930  82.950 100.213  1.00 10.00      A    H
ATOM   1206  CD  ARG A  77      52.468  84.338 100.795  1.00 10.00      A    C
ATOM   1207 1HD  ARG A  77      52.494  84.042 101.843  1.00 10.00      A    H
ATOM   1208 2HD  ARG A  77      53.515  84.532 100.563  1.00 10.00      A    H
ATOM   1209  NE  ARG A  77      51.708  85.589 100.668  1.00 10.00      A    N
ATOM   1210  HE  ARG A  77      50.924  85.707 101.293  1.00 10.00      A    H
ATOM   1211  CZ  ARG A  77      51.889  86.565  99.712  1.00 10.00      A    C
ATOM   1212  NH1 ARG A  77      52.753  86.543  98.777  1.00 10.00      A    N
ATOM   1213 1HH1 ARG A  77      53.492  85.860  98.691  1.00 10.00      A    H
ATOM   1214 2HH1 ARG A  77      52.736  87.349  98.168  1.00 10.00      A    H
ATOM   1215  NH2 ARG A  77      51.012  87.570  99.768  1.00 10.00      A    N
ATOM   1216 1HH2 ARG A  77      50.164  87.480 100.308  1.00 10.00      A    H
ATOM   1217 2HH2 ARG A  77      51.115  88.331  99.112  1.00 10.00      A    H
ATOM   1218  N   ARG A  78      53.794  79.460  97.650  1.00 10.00      A    N
ATOM   1219  H   ARG A  78      54.023  80.262  97.081  1.00 10.00      A    H
ATOM   1220  CA  ARG A  78      54.590  78.248  97.423  1.00 10.00      A    C
ATOM   1221  HA  ARG A  78      53.878  77.457  97.189  1.00 10.00      A    H
ATOM   1222  C   ARG A  78      55.419  77.846  98.632  1.00 10.00      A    C
ATOM   1223  O   ARG A  78      55.976  78.646  99.372  1.00 10.00      A    O
ATOM   1224  CB  ARG A  78      55.383  78.363  96.162  1.00 10.00      A    C
ATOM   1225 1HB  ARG A  78      55.768  77.369  95.934  1.00 10.00      A    H
ATOM   1226 2HB  ARG A  78      54.696  78.751  95.410  1.00 10.00      A    H
ATOM   1227  CG  ARG A  78      56.575  79.333  96.282  1.00 10.00      A    C
ATOM   1228 1HG  ARG A  78      56.342  80.255  96.813  1.00 10.00      A    H
ATOM   1229 2HG  ARG A  78      57.407  78.846  96.791  1.00 10.00      A    H
ATOM   1230  CD  ARG A  78      57.160  79.797  94.877  1.00 10.00      A    C
ATOM   1231 1HD  ARG A  78      57.379  78.879  94.332  1.00 10.00      A    H
ATOM   1232 2HD  ARG A  78      56.401  80.372  94.347  1.00 10.00      A    H
ATOM   1233  NE  ARG A  78      58.379  80.594  95.003  1.00 10.00      A    N
ATOM   1234  HE  ARG A  78      58.505  81.046  95.897  1.00 10.00      A    H
ATOM   1235  CZ  ARG A  78      59.325  80.726  94.055  1.00 10.00      A    C
ATOM   1236  NH1 ARG A  78      59.287  80.319  92.850  1.00 10.00      A    N
ATOM   1237 1HH1 ARG A  78      58.460  79.852  92.507  1.00 10.00      A    H
ATOM   1238 2HH1 ARG A  78      60.141  80.294  92.311  1.00 10.00      A    H
ATOM   1239  NH2 ARG A  78      60.459  81.294  94.326  1.00 10.00      A    N
ATOM   1240 1HH2 ARG A  78      60.689  81.283  95.309  1.00 10.00      A    H
ATOM   1241 2HH2 ARG A  78      61.195  81.269  93.635  1.00 10.00      A    H
ATOM   1242  N   GLY A  79      55.422  76.585  98.966  1.00 10.00      A    N
ATOM   1243  H   GLY A  79      54.879  76.010  98.338  1.00 10.00      A    H
ATOM   1244  CA  GLY A  79      55.747  76.018 100.272  1.00 10.00      A    C
ATOM   1245 1HA  GLY A  79      56.123  75.004 100.131  1.00 10.00      A    H
ATOM   1246 2HA  GLY A  79      56.544  76.563 100.779  1.00 10.00      A    H
ATOM   1247  C   GLY A  79      54.580  75.893 101.332  1.00 10.00      A    C
ATOM   1248  O   GLY A  79      54.692  75.027 102.173  1.00 10.00      A    O
ATOM   1249  N   GLN A  80      53.496  76.629 101.246  1.00 10.00      A    N
ATOM   1250  H   GLN A  80      53.321  77.276 100.491  1.00 10.00      A    H
ATOM   1251  CA  GLN A  80      52.295  76.406 102.129  1.00 10.00      A    C
ATOM   1252  HA  GLN A  80      52.673  76.341 103.150  1.00 10.00      A    H
ATOM   1253  C   GLN A  80      51.572  75.097 101.789  1.00 10.00      A    C
ATOM   1254  O   GLN A  80      51.744  74.473 100.659  1.00 10.00      A    O
ATOM   1255  CB  GLN A  80      51.374  77.644 102.017  1.00 10.00      A    C
ATOM   1256 1HB  GLN A  80      51.042  77.802 100.991  1.00 10.00      A    H
ATOM   1257 2HB  GLN A  80      50.487  77.501 102.634  1.00 10.00      A    H
ATOM   1258  CG  GLN A  80      52.046  78.976 102.487  1.00 10.00      A    C
ATOM   1259 1HG  GLN A  80      52.446  79.005 103.501  1.00 10.00      A    H
ATOM   1260 2HG  GLN A  80      52.962  79.114 101.913  1.00 10.00      A    H
ATOM   1261  CD  GLN A  80      51.177  80.247 102.292  1.00 10.00      A    C
ATOM   1262  OE1 GLN A  80      50.176  80.348 101.676  1.00 10.00      A    O
ATOM   1263  NE2 GLN A  80      51.640  81.367 102.878  1.00 10.00      A    N
ATOM   1264 1HE2 GLN A  80      50.914  82.070 102.877  1.00 10.00      A    H
ATOM   1265 2HE2 GLN A  80      52.295  81.319 103.645  1.00 10.00      A    H
ATOM   1266  N   SER A  81      50.835  74.665 102.861  1.00 10.00      A    N
ATOM   1267  H   SER A  81      50.880  75.252 103.682  1.00 10.00      A    H
ATOM   1268  CA  SER A  81      49.930  73.571 102.807  1.00 10.00      A    C
ATOM   1269  HA  SER A  81      50.023  73.011 101.877  1.00 10.00      A    H
ATOM   1270  C   SER A  81      48.423  73.977 102.934  1.00 10.00      A    C
ATOM   1271  O   SER A  81      48.143  75.126 103.408  1.00 10.00      A    O
ATOM   1272  CB  SER A  81      50.319  72.661 103.983  1.00 10.00      A    C
ATOM   1273 1HB  SER A  81      51.322  72.273 103.809  1.00 10.00      A    H
ATOM   1274 2HB  SER A  81      50.330  73.256 104.897  1.00 10.00      A    H
ATOM   1275  OG  SER A  81      49.364  71.586 104.231  1.00 10.00      A    O
ATOM   1276  HG  SER A  81      49.638  70.874 103.648  1.00 10.00      A    H
ATOM   1277  N   PHE A  82      47.527  73.075 102.429  1.00 10.00      A    N
ATOM   1278  H   PHE A  82      47.885  72.165 102.175  1.00 10.00      A    H
ATOM   1279  CA  PHE A  82      46.141  73.367 102.271  1.00 10.00      A    C
ATOM   1280  HA  PHE A  82      45.801  73.912 103.152  1.00 10.00      A    H
ATOM   1281  C   PHE A  82      45.356  72.022 102.234  1.00 10.00      A    C
ATOM   1282  O   PHE A  82      45.806  71.026 101.550  1.00 10.00      A    O
ATOM   1283  CB  PHE A  82      45.931  74.132 100.992  1.00 10.00      A    C
ATOM   1284 1HB  PHE A  82      44.852  74.234 100.882  1.00 10.00      A    H
ATOM   1285 2HB  PHE A  82      46.284  75.152 101.144  1.00 10.00      A    H
ATOM   1286  CG  PHE A  82      46.496  73.629  99.659  1.00 10.00      A    C
ATOM   1287  CD1 PHE A  82      47.855  73.896  99.259  1.00 10.00      A    C
ATOM   1288  HD1 PHE A  82      48.523  74.454  99.900  1.00 10.00      A    H
ATOM   1289  CD2 PHE A  82      45.627  73.014  98.703  1.00 10.00      A    C
ATOM   1290  HD2 PHE A  82      44.679  72.641  99.060  1.00 10.00      A    H
ATOM   1291  CE1 PHE A  82      48.326  73.506  97.976  1.00 10.00      A    C
ATOM   1292  HE1 PHE A  82      49.323  73.757  97.645  1.00 10.00      A    H
ATOM   1293  CE2 PHE A  82      46.097  72.628  97.440  1.00 10.00      A    C
ATOM   1294  HE2 PHE A  82      45.449  72.085  96.768  1.00 10.00      A    H
ATOM   1295  CZ  PHE A  82      47.441  72.888  97.061  1.00 10.00      A    C
ATOM   1296  HZ  PHE A  82      47.754  72.616  96.064  1.00 10.00      A    H
ATOM   1297  N   TYR A  83      44.253  71.960 102.981  1.00 10.00      A    N
ATOM   1298  H   TYR A  83      43.987  72.799 103.476  1.00 10.00      A    H
ATOM   1299  CA  TYR A  83      43.256  70.888 102.922  1.00 10.00      A    C
ATOM   1300  HA  TYR A  83      43.771  69.939 103.069  1.00 10.00      A    H
ATOM   1301  C   TYR A  83      42.524  70.877 101.593  1.00 10.00      A    C
ATOM   1302  O   TYR A  83      42.215  71.928 100.988  1.00 10.00      A    O
ATOM   1303  CB  TYR A  83      42.337  70.855 104.076  1.00 10.00      A    C
ATOM   1304 1HB  TYR A  83      41.745  71.770 104.049  1.00 10.00      A    H
ATOM   1305 2HB  TYR A  83      41.753  69.942 103.966  1.00 10.00      A    H
ATOM   1306  CG  TYR A  83      43.090  70.798 105.397  1.00 10.00      A    C
ATOM   1307  CD1 TYR A  83      43.658  69.585 105.778  1.00 10.00      A    C
ATOM   1308  HD1 TYR A  83      43.614  68.728 105.122  1.00 10.00      A    H
ATOM   1309  CD2 TYR A  83      43.410  71.972 106.209  1.00 10.00      A    C
ATOM   1310  HD2 TYR A  83      42.995  72.922 105.905  1.00 10.00      A    H
ATOM   1311  CE1 TYR A  83      44.365  69.470 106.999  1.00 10.00      A    C
ATOM   1312  HE1 TYR A  83      44.707  68.484 107.281  1.00 10.00      A    H
ATOM   1313  CE2 TYR A  83      43.944  71.822 107.495  1.00 10.00      A    C
ATOM   1314  HE2 TYR A  83      44.090  72.661 108.159  1.00 10.00      A    H
ATOM   1315  CZ  TYR A  83      44.527  70.572 107.810  1.00 10.00      A    C
ATOM   1316  OH  TYR A  83      45.207  70.392 108.946  1.00 10.00      A    O
ATOM   1317  HH  TYR A  83      45.830  71.089 109.166  1.00 10.00      A    H
ATOM   1318  N   VAL A  84      42.003  69.724 101.246  1.00 10.00      A    N
ATOM   1319  H   VAL A  84      42.127  68.956 101.890  1.00 10.00      A    H
ATOM   1320  CA  VAL A  84      41.026  69.501 100.162  1.00 10.00      A    C
ATOM   1321  HA  VAL A  84      40.347  70.331  99.965  1.00 10.00      A    H
ATOM   1322  C   VAL A  84      40.155  68.277 100.562  1.00 10.00      A    C
ATOM   1323  O   VAL A  84      40.572  67.450 101.376  1.00 10.00      A    O
ATOM   1324  CB  VAL A  84      41.639  69.257  98.773  1.00 10.00      A    C
ATOM   1325  HB  VAL A  84      40.833  69.201  98.041  1.00 10.00      A    H
ATOM   1326  CG1 VAL A  84      42.593  70.422  98.362  1.00 10.00      A    C
ATOM   1327 1HG1 VAL A  84      42.020  71.336  98.208  1.00 10.00      A    H
ATOM   1328 2HG1 VAL A  84      43.112  70.158  97.440  1.00 10.00      A    H
ATOM   1329 3HG1 VAL A  84      43.322  70.580  99.157  1.00 10.00      A    H
ATOM   1330  CG2 VAL A  84      42.432  67.991  98.542  1.00 10.00      A    C
ATOM   1331 1HG2 VAL A  84      42.793  67.929  97.516  1.00 10.00      A    H
ATOM   1332 2HG2 VAL A  84      41.759  67.157  98.743  1.00 10.00      A    H
ATOM   1333 3HG2 VAL A  84      43.279  67.948  99.228  1.00 10.00      A    H
ATOM   1334  N   GLN A  85      39.027  68.140  99.989  1.00 10.00      A    N
ATOM   1335  H   GLN A  85      38.666  68.978  99.556  1.00 10.00      A    H
ATOM   1336  CA  GLN A  85      38.076  67.089 100.317  1.00 10.00      A    C
ATOM   1337  HA  GLN A  85      38.542  66.252 100.837  1.00 10.00      A    H
ATOM   1338  C   GLN A  85      37.464  66.479  98.994  1.00 10.00      A    C
ATOM   1339  O   GLN A  85      37.057  67.214  98.110  1.00 10.00      A    O
ATOM   1340  CB  GLN A  85      37.171  67.659 101.403  1.00 10.00      A    C
ATOM   1341 1HB  GLN A  85      37.740  67.792 102.324  1.00 10.00      A    H
ATOM   1342 2HB  GLN A  85      36.864  68.658 101.094  1.00 10.00      A    H
ATOM   1343  CG  GLN A  85      35.909  66.836 101.722  1.00 10.00      A    C
ATOM   1344 1HG  GLN A  85      35.334  66.733 100.802  1.00 10.00      A    H
ATOM   1345 2HG  GLN A  85      36.118  65.822 102.063  1.00 10.00      A    H
ATOM   1346  CD  GLN A  85      34.871  67.415 102.786  1.00 10.00      A    C
ATOM   1347  OE1 GLN A  85      35.191  68.194 103.609  1.00 10.00      A    O
ATOM   1348  NE2 GLN A  85      33.628  66.976 102.751  1.00 10.00      A    N
ATOM   1349 1HE2 GLN A  85      32.919  67.423 103.315  1.00 10.00      A    H
ATOM   1350 2HE2 GLN A  85      33.359  66.371 101.988  1.00 10.00      A    H
ATOM   1351  N   ILE A  86      37.446  65.180  98.884  1.00 10.00      A    N
ATOM   1352  H   ILE A  86      37.773  64.611  99.652  1.00 10.00      A    H
ATOM   1353  CA  ILE A  86      36.878  64.490  97.733  1.00 10.00      A    C
ATOM   1354  HA  ILE A  86      36.461  65.260  97.084  1.00 10.00      A    H
ATOM   1355  C   ILE A  86      35.635  63.606  98.177  1.00 10.00      A    C
ATOM   1356  O   ILE A  86      35.818  62.823  99.072  1.00 10.00      A    O
ATOM   1357  CB  ILE A  86      37.852  63.599  96.931  1.00 10.00      A    C
ATOM   1358  HB  ILE A  86      38.133  62.752  97.557  1.00 10.00      A    H
ATOM   1359  CG1 ILE A  86      39.230  64.231  96.648  1.00 10.00      A    C
ATOM   1360 1HG1 ILE A  86      39.764  63.589  95.947  1.00 10.00      A    H
ATOM   1361 2HG1 ILE A  86      39.074  65.187  96.149  1.00 10.00      A    H
ATOM   1362  CG2 ILE A  86      37.227  63.092  95.638  1.00 10.00      A    C
ATOM   1363 1HG2 ILE A  86      36.942  63.943  95.019  1.00 10.00      A    H
ATOM   1364 2HG2 ILE A  86      36.331  62.559  95.959  1.00 10.00      A    H
ATOM   1365 3HG2 ILE A  86      37.863  62.420  95.062  1.00 10.00      A    H
ATOM   1366  CD1 ILE A  86      40.396  64.241  97.694  1.00 10.00      A    C
ATOM   1367 1HD1 ILE A  86      40.359  63.288  98.220  1.00 10.00      A    H
ATOM   1368 2HD1 ILE A  86      40.259  65.055  98.405  1.00 10.00      A    H
ATOM   1369 3HD1 ILE A  86      41.363  64.347  97.201  1.00 10.00      A    H
ATOM   1370  N   ASP A  87      34.513  63.783  97.489  1.00 10.00      A    N
ATOM   1371  H   ASP A  87      34.531  64.473  96.752  1.00 10.00      A    H
ATOM   1372  CA  ASP A  87      33.279  63.050  97.702  1.00 10.00      A    C
ATOM   1373  HA  ASP A  87      33.314  62.428  98.596  1.00 10.00      A    H
ATOM   1374  C   ASP A  87      33.050  62.075  96.494  1.00 10.00      A    C
ATOM   1375  O   ASP A  87      33.335  62.420  95.345  1.00 10.00      A    O
ATOM   1376  CB  ASP A  87      32.175  64.137  97.863  1.00 10.00      A    C
ATOM   1377 1HB  ASP A  87      32.193  64.717  96.940  1.00 10.00      A    H
ATOM   1378 2HB  ASP A  87      31.208  63.635  97.827  1.00 10.00      A    H
ATOM   1379  CG  ASP A  87      32.148  65.132  99.047  1.00 10.00      A    C
ATOM   1380  OD1 ASP A  87      33.173  65.211  99.676  1.00 10.00      A    O
ATOM   1381  OD2 ASP A  87      31.140  65.775  99.290  1.00 10.00      A    O
ATOM   1382  N   PHE A  88      32.420  60.901  96.741  1.00 10.00      A    N
ATOM   1383  H   PHE A  88      32.047  60.762  97.669  1.00 10.00      A    H
ATOM   1384  CA  PHE A  88      32.198  59.800  95.786  1.00 10.00      A    C
ATOM   1385  HA  PHE A  88      32.311  60.223  94.788  1.00 10.00      A    H
ATOM   1386  C   PHE A  88      30.768  59.266  95.934  1.00 10.00      A    C
ATOM   1387  O   PHE A  88      30.149  59.461  96.909  1.00 10.00      A    O
ATOM   1388  CB  PHE A  88      33.209  58.731  96.063  1.00 10.00      A    C
ATOM   1389 1HB  PHE A  88      32.979  58.371  97.066  1.00 10.00      A    H
ATOM   1390 2HB  PHE A  88      33.199  57.981  95.272  1.00 10.00      A    H
ATOM   1391  CG  PHE A  88      34.674  59.271  96.125  1.00 10.00      A    C
ATOM   1392  CD1 PHE A  88      35.241  59.424  97.397  1.00 10.00      A    C
ATOM   1393  HD1 PHE A  88      34.623  59.356  98.280  1.00 10.00      A    H
ATOM   1394  CD2 PHE A  88      35.518  59.395  95.024  1.00 10.00      A    C
ATOM   1395  HD2 PHE A  88      35.191  59.084  94.043  1.00 10.00      A    H
ATOM   1396  CE1 PHE A  88      36.615  59.749  97.563  1.00 10.00      A    C
ATOM   1397  HE1 PHE A  88      37.056  59.924  98.533  1.00 10.00      A    H
ATOM   1398  CE2 PHE A  88      36.856  59.610  95.185  1.00 10.00      A    C
ATOM   1399  HE2 PHE A  88      37.538  59.726  94.356  1.00 10.00      A    H
ATOM   1400  CZ  PHE A  88      37.438  59.855  96.415  1.00 10.00      A    C
ATOM   1401  HZ  PHE A  88      38.473  60.154  96.499  1.00 10.00      A    H
ATOM   1402  N   SER A  89      30.195  58.551  94.940  1.00 10.00      A    N
ATOM   1403  H   SER A  89      30.630  58.559  94.029  1.00 10.00      A    H
ATOM   1404  CA  SER A  89      28.837  58.017  95.022  1.00 10.00      A    C
ATOM   1405  HA  SER A  89      28.198  58.853  95.308  1.00 10.00      A    H
ATOM   1406  C   SER A  89      28.666  56.938  96.162  1.00 10.00      A    C
ATOM   1407  O   SER A  89      27.516  56.587  96.441  1.00 10.00      A    O
ATOM   1408  CB  SER A  89      28.342  57.430  93.680  1.00 10.00      A    C
ATOM   1409 1HB  SER A  89      27.277  57.218  93.775  1.00 10.00      A    H
ATOM   1410 2HB  SER A  89      28.381  58.219  92.929  1.00 10.00      A    H
ATOM   1411  OG  SER A  89      29.085  56.237  93.341  1.00 10.00      A    O
ATOM   1412  HG  SER A  89      28.643  55.861  92.577  1.00 10.00      A    H
ATOM   1413  N   ARG A  90      29.736  56.502  96.888  1.00 10.00      A    N
ATOM   1414  H   ARG A  90      30.588  57.037  96.791  1.00 10.00      A    H
ATOM   1415  CA  ARG A  90      29.737  55.595  98.092  1.00 10.00      A    C
ATOM   1416  HA  ARG A  90      28.859  55.784  98.711  1.00 10.00      A    H
ATOM   1417  C   ARG A  90      30.984  56.020  98.914  1.00 10.00      A    C
ATOM   1418  O   ARG A  90      31.831  56.807  98.479  1.00 10.00      A    O
ATOM   1419  CB  ARG A  90      29.943  54.085  97.613  1.00 10.00      A    C
ATOM   1420 1HB  ARG A  90      30.076  53.397  98.447  1.00 10.00      A    H
ATOM   1421 2HB  ARG A  90      29.000  53.871  97.110  1.00 10.00      A    H
ATOM   1422  CG  ARG A  90      31.112  53.738  96.674  1.00 10.00      A    C
ATOM   1423 1HG  ARG A  90      30.830  54.001  95.655  1.00 10.00      A    H
ATOM   1424 2HG  ARG A  90      31.982  54.323  96.970  1.00 10.00      A    H
ATOM   1425  CD  ARG A  90      31.562  52.261  96.680  1.00 10.00      A    C
ATOM   1426 1HD  ARG A  90      31.683  51.944  97.716  1.00 10.00      A    H
ATOM   1427 2HD  ARG A  90      30.741  51.652  96.300  1.00 10.00      A    H
ATOM   1428  NE  ARG A  90      32.670  51.846  95.781  1.00 10.00      A    N
ATOM   1429  HE  ARG A  90      32.334  51.515  94.888  1.00 10.00      A    H
ATOM   1430  CZ  ARG A  90      33.924  51.935  96.098  1.00 10.00      A    C
ATOM   1431  NH1 ARG A  90      34.385  52.261  97.263  1.00 10.00      A    N
ATOM   1432 1HH1 ARG A  90      33.772  52.692  97.940  1.00 10.00      A    H
ATOM   1433 2HH1 ARG A  90      35.386  52.361  97.352  1.00 10.00      A    H
ATOM   1434  NH2 ARG A  90      34.791  51.636  95.238  1.00 10.00      A    N
ATOM   1435 1HH2 ARG A  90      34.511  51.426  94.291  1.00 10.00      A    H
ATOM   1436 2HH2 ARG A  90      35.771  51.723  95.467  1.00 10.00      A    H
ATOM   1437  N   PRO A  91      31.186  55.516 100.114  1.00 10.00      A    N
ATOM   1438  CA  PRO A  91      32.486  55.604 100.845  1.00 10.00      A    C
ATOM   1439  HA  PRO A  91      32.615  56.648 101.131  1.00 10.00      A    H
ATOM   1440  C   PRO A  91      33.759  55.164 100.082  1.00 10.00      A    C
ATOM   1441  O   PRO A  91      33.644  54.145  99.422  1.00 10.00      A    O
ATOM   1442  CB  PRO A  91      32.337  54.676 102.090  1.00 10.00      A    C
ATOM   1443 1HB  PRO A  91      32.699  53.660 101.933  1.00 10.00      A    H
ATOM   1444 2HB  PRO A  91      32.927  55.067 102.918  1.00 10.00      A    H
ATOM   1445  CG  PRO A  91      30.884  54.745 102.328  1.00 10.00      A    C
ATOM   1446 1HG  PRO A  91      30.604  53.876 102.922  1.00 10.00      A    H
ATOM   1447 2HG  PRO A  91      30.647  55.697 102.803  1.00 10.00      A    H
ATOM   1448  CD  PRO A  91      30.354  54.667 100.938  1.00 10.00      A    C
ATOM   1449 1HD  PRO A  91      30.554  53.621 100.706  1.00 10.00      A    H
ATOM   1450 2HD  PRO A  91      29.305  54.918 100.783  1.00 10.00      A    H
ATOM   1451  N   TYR A  92      34.825  55.948 100.225  1.00 10.00      A    N
ATOM   1452  H   TYR A  92      34.861  56.798 100.768  1.00 10.00      A    H
ATOM   1453  CA  TYR A  92      36.218  55.557  99.713  1.00 10.00      A    C
ATOM   1454  HA  TYR A  92      36.201  55.240  98.670  1.00 10.00      A    H
ATOM   1455  C   TYR A  92      36.774  54.393 100.558  1.00 10.00      A    C
ATOM   1456  O   TYR A  92      36.732  54.445 101.773  1.00 10.00      A    O
ATOM   1457  CB  TYR A  92      37.088  56.883  99.806  1.00 10.00      A    C
ATOM   1458 1HB  TYR A  92      36.835  57.430  98.898  1.00 10.00      A    H
ATOM   1459 2HB  TYR A  92      36.807  57.360 100.745  1.00 10.00      A    H
ATOM   1460  CG  TYR A  92      38.610  56.680  99.822  1.00 10.00      A    C
ATOM   1461  CD1 TYR A  92      39.253  56.044  98.688  1.00 10.00      A    C
ATOM   1462  HD1 TYR A  92      38.743  55.855  97.755  1.00 10.00      A    H
ATOM   1463  CD2 TYR A  92      39.334  56.815 101.009  1.00 10.00      A    C
ATOM   1464  HD2 TYR A  92      38.887  57.089 101.953  1.00 10.00      A    H
ATOM   1465  CE1 TYR A  92      40.653  55.648  98.729  1.00 10.00      A    C
ATOM   1466  HE1 TYR A  92      41.071  55.194  97.843  1.00 10.00      A    H
ATOM   1467  CE2 TYR A  92      40.706  56.402 101.027  1.00 10.00      A    C
ATOM   1468  HE2 TYR A  92      41.241  56.434 101.965  1.00 10.00      A    H
ATOM   1469  CZ  TYR A  92      41.328  55.875  99.878  1.00 10.00      A    C
ATOM   1470  OH  TYR A  92      42.697  55.606  99.807  1.00 10.00      A    O
ATOM   1471  HH  TYR A  92      43.112  55.761 100.659  1.00 10.00      A    H
ATOM   1472  N   ASP A  93      37.232  53.317  99.882  1.00 10.00      A    N
ATOM   1473  H   ASP A  93      37.278  53.392  98.876  1.00 10.00      A    H
ATOM   1474  CA  ASP A  93      37.610  52.068 100.498  1.00 10.00      A    C
ATOM   1475  HA  ASP A  93      37.649  52.263 101.570  1.00 10.00      A    H
ATOM   1476  C   ASP A  93      39.022  51.572 100.070  1.00 10.00      A    C
ATOM   1477  O   ASP A  93      39.087  50.821  99.110  1.00 10.00      A    O
ATOM   1478  CB  ASP A  93      36.439  51.063 100.347  1.00 10.00      A    C
ATOM   1479 1HB  ASP A  93      35.593  51.600 100.777  1.00 10.00      A    H
ATOM   1480 2HB  ASP A  93      36.263  50.884  99.287  1.00 10.00      A    H
ATOM   1481  CG  ASP A  93      36.584  49.716 101.060  1.00 10.00      A    C
ATOM   1482  OD1 ASP A  93      35.807  48.809 100.696  1.00 10.00      A    O
ATOM   1483  OD2 ASP A  93      37.423  49.663 101.948  1.00 10.00      A    O
ATOM   1484  N   PRO A  94      40.074  51.861 100.866  1.00 10.00      A    N
ATOM   1485  CA  PRO A  94      41.446  51.519 100.488  1.00 10.00      A    C
ATOM   1486  HA  PRO A  94      41.684  52.043  99.562  1.00 10.00      A    H
ATOM   1487  C   PRO A  94      41.740  50.044 100.346  1.00 10.00      A    C
ATOM   1488  O   PRO A  94      42.709  49.705  99.679  1.00 10.00      A    O
ATOM   1489  CB  PRO A  94      42.288  52.118 101.711  1.00 10.00      A    C
ATOM   1490 1HB  PRO A  94      43.145  51.492 101.960  1.00 10.00      A    H
ATOM   1491 2HB  PRO A  94      42.613  53.131 101.475  1.00 10.00      A    H
ATOM   1492  CG  PRO A  94      41.318  52.151 102.885  1.00 10.00      A    C
ATOM   1493 1HG  PRO A  94      41.180  51.126 103.230  1.00 10.00      A    H
ATOM   1494 2HG  PRO A  94      41.481  52.878 103.680  1.00 10.00      A    H
ATOM   1495  CD  PRO A  94      40.077  52.571 102.080  1.00 10.00      A    C
ATOM   1496 1HD  PRO A  94      39.217  52.333 102.706  1.00 10.00      A    H
ATOM   1497 2HD  PRO A  94      40.188  53.646 101.936  1.00 10.00      A    H
ATOM   1498  N   ARG A  95      40.929  49.176 100.965  1.00 10.00      A    N
ATOM   1499  H   ARG A  95      40.158  49.547 101.502  1.00 10.00      A    H
ATOM   1500  CA  ARG A  95      40.980  47.736 100.767  1.00 10.00      A    C
ATOM   1501  HA  ARG A  95      41.923  47.408 101.203  1.00 10.00      A    H
ATOM   1502  C   ARG A  95      40.932  47.282  99.302  1.00 10.00      A    C
ATOM   1503  O   ARG A  95      41.545  46.221  98.990  1.00 10.00      A    O
ATOM   1504  CB  ARG A  95      39.870  47.139 101.524  1.00 10.00      A    C
ATOM   1505 1HB  ARG A  95      39.002  47.604 101.057  1.00 10.00      A    H
ATOM   1506 2HB  ARG A  95      39.889  46.062 101.358  1.00 10.00      A    H
ATOM   1507  CG  ARG A  95      39.831  47.411 103.032  1.00 10.00      A    C
ATOM   1508 1HG  ARG A  95      40.789  47.071 103.425  1.00 10.00      A    H
ATOM   1509 2HG  ARG A  95      39.728  48.486 103.182  1.00 10.00      A    H
ATOM   1510  CD  ARG A  95      38.699  46.688 103.764  1.00 10.00      A    C
ATOM   1511 1HD  ARG A  95      38.853  45.621 103.605  1.00 10.00      A    H
ATOM   1512 2HD  ARG A  95      38.783  46.930 104.823  1.00 10.00      A    H
ATOM   1513  NE  ARG A  95      37.393  47.085 103.263  1.00 10.00      A    N
ATOM   1514  HE  ARG A  95      37.443  47.966 102.770  1.00 10.00      A    H
ATOM   1515  CZ  ARG A  95      36.274  46.356 103.232  1.00 10.00      A    C
ATOM   1516  NH1 ARG A  95      36.140  45.286 103.911  1.00 10.00      A    N
ATOM   1517 1HH1 ARG A  95      36.896  45.061 104.542  1.00 10.00      A    H
ATOM   1518 2HH1 ARG A  95      35.252  44.815 104.000  1.00 10.00      A    H
ATOM   1519  NH2 ARG A  95      35.220  46.807 102.632  1.00 10.00      A    N
ATOM   1520 1HH2 ARG A  95      35.229  47.616 102.028  1.00 10.00      A    H
ATOM   1521 2HH2 ARG A  95      34.437  46.169 102.610  1.00 10.00      A    H
ATOM   1522  N   ARG A  96      40.373  48.154  98.424  1.00 10.00      A    N
ATOM   1523  H   ARG A  96      39.977  48.984  98.843  1.00 10.00      A    H
ATOM   1524  CA  ARG A  96      40.037  47.953  96.991  1.00 10.00      A    C
ATOM   1525  HA  ARG A  96      40.634  47.136  96.586  1.00 10.00      A    H
ATOM   1526  C   ARG A  96      40.326  49.223  96.185  1.00 10.00      A    C
ATOM   1527  O   ARG A  96      40.445  49.141  94.952  1.00 10.00      A    O
ATOM   1528  CB  ARG A  96      38.579  47.465  96.913  1.00 10.00      A    C
ATOM   1529 1HB  ARG A  96      38.371  47.367  95.847  1.00 10.00      A    H
ATOM   1530 2HB  ARG A  96      38.471  46.511  97.428  1.00 10.00      A    H
ATOM   1531  CG  ARG A  96      37.485  48.421  97.500  1.00 10.00      A    C
ATOM   1532 1HG  ARG A  96      37.536  48.512  98.585  1.00 10.00      A    H
ATOM   1533 2HG  ARG A  96      37.606  49.417  97.073  1.00 10.00      A    H
ATOM   1534  CD  ARG A  96      36.057  47.925  97.136  1.00 10.00      A    C
ATOM   1535 1HD  ARG A  96      35.999  48.128  96.067  1.00 10.00      A    H
ATOM   1536 2HD  ARG A  96      35.904  46.864  97.333  1.00 10.00      A    H
ATOM   1537  NE  ARG A  96      35.102  48.727  97.864  1.00 10.00      A    N
ATOM   1538  HE  ARG A  96      35.405  48.967  98.797  1.00 10.00      A    H
ATOM   1539  CZ  ARG A  96      33.837  48.663  97.526  1.00 10.00      A    C
ATOM   1540  NH1 ARG A  96      33.464  48.248  96.409  1.00 10.00      A    N
ATOM   1541 1HH1 ARG A  96      34.148  47.959  95.725  1.00 10.00      A    H
ATOM   1542 2HH1 ARG A  96      32.480  48.100  96.234  1.00 10.00      A    H
ATOM   1543  NH2 ARG A  96      32.922  48.958  98.363  1.00 10.00      A    N
ATOM   1544 1HH2 ARG A  96      33.106  49.515  99.185  1.00 10.00      A    H
ATOM   1545 2HH2 ARG A  96      31.970  48.761  98.088  1.00 10.00      A    H
ATOM   1546  N   ASP A  97      40.330  50.431  96.689  1.00 10.00      A    N
ATOM   1547  H   ASP A  97      40.141  50.480  97.680  1.00 10.00      A    H
ATOM   1548  CA  ASP A  97      40.462  51.719  95.989  1.00 10.00      A    C
ATOM   1549  HA  ASP A  97      40.177  51.592  94.945  1.00 10.00      A    H
ATOM   1550  C   ASP A  97      41.928  52.224  96.016  1.00 10.00      A    C
ATOM   1551  O   ASP A  97      42.613  52.096  97.022  1.00 10.00      A    O
ATOM   1552  CB  ASP A  97      39.389  52.780  96.558  1.00 10.00      A    C
ATOM   1553 1HB  ASP A  97      39.539  52.893  97.632  1.00 10.00      A    H
ATOM   1554 2HB  ASP A  97      39.491  53.727  96.029  1.00 10.00      A    H
ATOM   1555  CG  ASP A  97      37.899  52.326  96.367  1.00 10.00      A    C
ATOM   1556  OD1 ASP A  97      37.601  51.546  95.403  1.00 10.00      A    O
ATOM   1557  OD2 ASP A  97      37.035  52.800  97.139  1.00 10.00      A    O
ATOM   1558  N   LEU A  98      42.343  53.100  95.037  1.00 10.00      A    N
ATOM   1559  H   LEU A  98      41.728  53.050  94.238  1.00 10.00      A    H
ATOM   1560  CA  LEU A  98      43.553  53.959  94.821  1.00 10.00      A    C
ATOM   1561  HA  LEU A  98      43.809  54.366  95.799  1.00 10.00      A    H
ATOM   1562  C   LEU A  98      43.200  55.083  93.869  1.00 10.00      A    C
ATOM   1563  O   LEU A  98      42.776  54.899  92.707  1.00 10.00      A    O
ATOM   1564  CB  LEU A  98      44.676  53.232  94.123  1.00 10.00      A    C
ATOM   1565 1HB  LEU A  98      44.286  52.905  93.159  1.00 10.00      A    H
ATOM   1566 2HB  LEU A  98      45.473  53.948  93.923  1.00 10.00      A    H
ATOM   1567  CG  LEU A  98      45.247  52.032  94.874  1.00 10.00      A    C
ATOM   1568  HG  LEU A  98      44.433  51.378  95.186  1.00 10.00      A    H
ATOM   1569  CD1 LEU A  98      46.048  51.135  93.888  1.00 10.00      A    C
ATOM   1570 1HD1 LEU A  98      47.010  51.552  93.590  1.00 10.00      A    H
ATOM   1571 2HD1 LEU A  98      45.445  50.940  93.002  1.00 10.00      A    H
ATOM   1572 3HD1 LEU A  98      46.208  50.203  94.431  1.00 10.00      A    H
ATOM   1573  CD2 LEU A  98      46.077  52.435  96.124  1.00 10.00      A    C
ATOM   1574 1HD2 LEU A  98      45.403  52.610  96.962  1.00 10.00      A    H
ATOM   1575 2HD2 LEU A  98      46.706  53.313  95.973  1.00 10.00      A    H
ATOM   1576 3HD2 LEU A  98      46.705  51.570  96.336  1.00 10.00      A    H
ATOM   1577  N   PHE A  99      43.476  56.279  94.319  1.00 10.00      A    N
ATOM   1578  H   PHE A  99      43.829  56.370  95.261  1.00 10.00      A    H
ATOM   1579  CA  PHE A  99      43.334  57.430  93.493  1.00 10.00      A    C
ATOM   1580  HA  PHE A  99      43.160  57.155  92.453  1.00 10.00      A    H
ATOM   1581  C   PHE A  99      44.721  58.261  93.429  1.00 10.00      A    C
ATOM   1582  O   PHE A  99      45.695  57.773  93.955  1.00 10.00      A    O
ATOM   1583  CB  PHE A  99      42.133  58.313  93.971  1.00 10.00      A    C
ATOM   1584 1HB  PHE A  99      41.831  59.078  93.256  1.00 10.00      A    H
ATOM   1585 2HB  PHE A  99      41.219  57.727  94.068  1.00 10.00      A    H
ATOM   1586  CG  PHE A  99      42.363  59.022  95.325  1.00 10.00      A    C
ATOM   1587  CD1 PHE A  99      42.089  58.415  96.541  1.00 10.00      A    C
ATOM   1588  HD1 PHE A  99      41.704  57.412  96.649  1.00 10.00      A    H
ATOM   1589  CD2 PHE A  99      42.964  60.317  95.382  1.00 10.00      A    C
ATOM   1590  HD2 PHE A  99      43.179  60.810  94.445  1.00 10.00      A    H
ATOM   1591  CE1 PHE A  99      42.171  59.208  97.742  1.00 10.00      A    C
ATOM   1592  HE1 PHE A  99      41.746  58.780  98.639  1.00 10.00      A    H
ATOM   1593  CE2 PHE A  99      43.129  61.016  96.562  1.00 10.00      A    C
ATOM   1594  HE2 PHE A  99      43.552  62.010  96.576  1.00 10.00      A    H
ATOM   1595  CZ  PHE A  99      42.752  60.474  97.770  1.00 10.00      A    C
ATOM   1596  HZ  PHE A  99      42.861  61.014  98.699  1.00 10.00      A    H
ATOM   1597  N   ARG A 100      44.754  59.301  92.615  1.00 10.00      A    N
ATOM   1598  H   ARG A 100      43.976  59.636  92.065  1.00 10.00      A    H
ATOM   1599  CA  ARG A 100      46.005  60.109  92.458  1.00 10.00      A    C
ATOM   1600  HA  ARG A 100      46.646  60.015  93.334  1.00 10.00      A    H
ATOM   1601  C   ARG A 100      45.622  61.593  92.297  1.00 10.00      A    C
ATOM   1602  O   ARG A 100      44.538  61.870  91.843  1.00 10.00      A    O
ATOM   1603  CB  ARG A 100      46.717  59.593  91.173  1.00 10.00      A    C
ATOM   1604 1HB  ARG A 100      46.914  58.526  91.274  1.00 10.00      A    H
ATOM   1605 2HB  ARG A 100      46.107  59.784  90.291  1.00 10.00      A    H
ATOM   1606  CG  ARG A 100      48.110  60.274  90.902  1.00 10.00      A    C
ATOM   1607 1HG  ARG A 100      48.049  61.349  91.071  1.00 10.00      A    H
ATOM   1608 2HG  ARG A 100      48.778  59.859  91.657  1.00 10.00      A    H
ATOM   1609  CD  ARG A 100      48.794  60.064  89.516  1.00 10.00      A    C
ATOM   1610 1HD  ARG A 100      49.811  60.458  89.525  1.00 10.00      A    H
ATOM   1611 2HD  ARG A 100      48.949  59.007  89.301  1.00 10.00      A    H
ATOM   1612  NE  ARG A 100      48.056  60.675  88.399  1.00 10.00      A    N
ATOM   1613  HE  ARG A 100      47.322  61.311  88.676  1.00 10.00      A    H
ATOM   1614  CZ  ARG A 100      48.217  60.279  87.158  1.00 10.00      A    C
ATOM   1615  NH1 ARG A 100      49.066  59.457  86.789  1.00 10.00      A    N
ATOM   1616 1HH1 ARG A 100      49.779  59.135  87.428  1.00 10.00      A    H
ATOM   1617 2HH1 ARG A 100      48.926  58.984  85.908  1.00 10.00      A    H
ATOM   1618  NH2 ARG A 100      47.490  60.711  86.149  1.00 10.00      A    N
ATOM   1619 1HH2 ARG A 100      46.814  61.440  86.325  1.00 10.00      A    H
ATOM   1620 2HH2 ARG A 100      47.459  60.192  85.283  1.00 10.00      A    H
ATOM   1621  N   VAL A 101      46.534  62.472  92.765  1.00 10.00      A    N
ATOM   1622  H   VAL A 101      47.464  62.152  92.993  1.00 10.00      A    H
ATOM   1623  CA  VAL A 101      46.368  63.933  92.641  1.00 10.00      A    C
ATOM   1624  HA  VAL A 101      45.438  64.094  92.096  1.00 10.00      A    H
ATOM   1625  C   VAL A 101      47.525  64.533  91.840  1.00 10.00      A    C
ATOM   1626  O   VAL A 101      48.656  64.338  92.176  1.00 10.00      A    O
ATOM   1627  CB  VAL A 101      46.292  64.676  93.991  1.00 10.00      A    C
ATOM   1628  HB  VAL A 101      47.245  64.554  94.505  1.00 10.00      A    H
ATOM   1629  CG1 VAL A 101      45.942  66.134  93.912  1.00 10.00      A    C
ATOM   1630 1HG1 VAL A 101      45.092  66.266  93.242  1.00 10.00      A    H
ATOM   1631 2HG1 VAL A 101      46.787  66.718  93.547  1.00 10.00      A    H
ATOM   1632 3HG1 VAL A 101      45.673  66.471  94.913  1.00 10.00      A    H
ATOM   1633  CG2 VAL A 101      45.189  64.031  94.840  1.00 10.00      A    C
ATOM   1634 1HG2 VAL A 101      44.205  64.319  94.470  1.00 10.00      A    H
ATOM   1635 2HG2 VAL A 101      45.361  64.493  95.813  1.00 10.00      A    H
ATOM   1636 3HG2 VAL A 101      45.239  62.947  94.938  1.00 10.00      A    H
ATOM   1637  N   GLU A 102      47.194  65.420  90.925  1.00 10.00      A    N
ATOM   1638  H   GLU A 102      46.228  65.711  90.872  1.00 10.00      A    H
ATOM   1639  CA  GLU A 102      48.117  66.135  90.006  1.00 10.00      A    C
ATOM   1640  HA  GLU A 102      49.114  66.174  90.444  1.00 10.00      A    H
ATOM   1641  C   GLU A 102      47.697  67.640  89.770  1.00 10.00      A    C
ATOM   1642  O   GLU A 102      46.564  68.074  89.712  1.00 10.00      A    O
ATOM   1643  CB  GLU A 102      48.325  65.290  88.714  1.00 10.00      A    C
ATOM   1644 1HB  GLU A 102      49.138  65.760  88.159  1.00 10.00      A    H
ATOM   1645 2HB  GLU A 102      48.531  64.225  88.820  1.00 10.00      A    H
ATOM   1646  CG  GLU A 102      47.072  65.356  87.715  1.00 10.00      A    C
ATOM   1647 1HG  GLU A 102      46.158  65.455  88.301  1.00 10.00      A    H
ATOM   1648 2HG  GLU A 102      47.237  66.268  87.140  1.00 10.00      A    H
ATOM   1649  CD  GLU A 102      47.084  64.186  86.764  1.00 10.00      A    C
ATOM   1650  OE1 GLU A 102      46.048  63.550  86.717  1.00 10.00      A    O
ATOM   1651  OE2 GLU A 102      48.107  63.819  86.114  1.00 10.00      A    O
ATOM   1652  N   TYR A 103      48.745  68.474  89.680  1.00 10.00      A    N
ATOM   1653  H   TYR A 103      49.689  68.115  89.720  1.00 10.00      A    H
ATOM   1654  CA  TYR A 103      48.622  69.932  89.484  1.00 10.00      A    C
ATOM   1655  HA  TYR A 103      47.578  70.244  89.509  1.00 10.00      A    H
ATOM   1656  C   TYR A 103      49.221  70.444  88.140  1.00 10.00      A    C
ATOM   1657  O   TYR A 103      50.289  70.013  87.760  1.00 10.00      A    O
ATOM   1658  CB  TYR A 103      49.287  70.698  90.655  1.00 10.00      A    C
ATOM   1659 1HB  TYR A 103      49.860  69.944  91.194  1.00 10.00      A    H
ATOM   1660 2HB  TYR A 103      50.028  71.438  90.351  1.00 10.00      A    H
ATOM   1661  CG  TYR A 103      48.291  71.339  91.592  1.00 10.00      A    C
ATOM   1662  CD1 TYR A 103      48.102  72.684  91.651  1.00 10.00      A    C
ATOM   1663  HD1 TYR A 103      48.614  73.323  90.946  1.00 10.00      A    H
ATOM   1664  CD2 TYR A 103      47.602  70.522  92.511  1.00 10.00      A    C
ATOM   1665  HD2 TYR A 103      47.730  69.449  92.486  1.00 10.00      A    H
ATOM   1666  CE1 TYR A 103      47.084  73.264  92.461  1.00 10.00      A    C
ATOM   1667  HE1 TYR A 103      46.918  74.331  92.484  1.00 10.00      A    H
ATOM   1668  CE2 TYR A 103      46.636  71.041  93.439  1.00 10.00      A    C
ATOM   1669  HE2 TYR A 103      46.031  70.429  94.092  1.00 10.00      A    H
ATOM   1670  CZ  TYR A 103      46.342  72.433  93.343  1.00 10.00      A    C
ATOM   1671  OH  TYR A 103      45.288  72.999  94.082  1.00 10.00      A    O
ATOM   1672  HH  TYR A 103      45.278  73.950  93.952  1.00 10.00      A    H
ATOM   1673  N   VAL A 104      48.531  71.274  87.365  1.00 10.00      A    N
ATOM   1674  H   VAL A 104      47.642  71.645  87.668  1.00 10.00      A    H
ATOM   1675  CA  VAL A 104      48.916  71.706  85.974  1.00 10.00      A    C
ATOM   1676  HA  VAL A 104      50.003  71.639  86.016  1.00 10.00      A    H
ATOM   1677  C   VAL A 104      48.504  73.143  85.696  1.00 10.00      A    C
ATOM   1678  O   VAL A 104      47.653  73.695  86.406  1.00 10.00      A    O
ATOM   1679  CB  VAL A 104      48.338  70.849  84.860  1.00 10.00      A    C
ATOM   1680  HB  VAL A 104      48.684  71.214  83.893  1.00 10.00      A    H
ATOM   1681  CG1 VAL A 104      48.927  69.464  84.819  1.00 10.00      A    C
ATOM   1682 1HG1 VAL A 104      48.452  68.963  83.975  1.00 10.00      A    H
ATOM   1683 2HG1 VAL A 104      48.801  68.861  85.718  1.00 10.00      A    H
ATOM   1684 3HG1 VAL A 104      49.967  69.494  84.494  1.00 10.00      A    H
ATOM   1685  CG2 VAL A 104      46.843  70.683  84.903  1.00 10.00      A    C
ATOM   1686 1HG2 VAL A 104      46.515  70.154  85.798  1.00 10.00      A    H
ATOM   1687 2HG2 VAL A 104      46.503  70.145  84.018  1.00 10.00      A    H
ATOM   1688 3HG2 VAL A 104      46.423  71.689  84.900  1.00 10.00      A    H
ATOM   1689  N   ILE A 105      49.142  73.709  84.700  1.00 10.00      A    N
ATOM   1690  H   ILE A 105      49.868  73.208  84.207  1.00 10.00      A    H
ATOM   1691  CA  ILE A 105      48.921  75.104  84.287  1.00 10.00      A    C
ATOM   1692  HA  ILE A 105      47.865  75.335  84.423  1.00 10.00      A    H
ATOM   1693  C   ILE A 105      49.286  75.289  82.814  1.00 10.00      A    C
ATOM   1694  O   ILE A 105      50.057  74.462  82.307  1.00 10.00      A    O
ATOM   1695  CB  ILE A 105      49.831  76.012  85.216  1.00 10.00      A    C
ATOM   1696  HB  ILE A 105      49.662  75.653  86.231  1.00 10.00      A    H
ATOM   1697  CG1 ILE A 105      49.404  77.475  85.174  1.00 10.00      A    C
ATOM   1698 1HG1 ILE A 105      49.762  77.935  84.253  1.00 10.00      A    H
ATOM   1699 2HG1 ILE A 105      48.316  77.539  85.188  1.00 10.00      A    H
ATOM   1700  CG2 ILE A 105      51.387  75.724  84.924  1.00 10.00      A    C
ATOM   1701 1HG2 ILE A 105      51.519  75.979  83.872  1.00 10.00      A    H
ATOM   1702 2HG2 ILE A 105      51.599  74.665  85.071  1.00 10.00      A    H
ATOM   1703 3HG2 ILE A 105      52.070  76.319  85.530  1.00 10.00      A    H
ATOM   1704  CD1 ILE A 105      50.018  78.349  86.339  1.00 10.00      A    C
ATOM   1705 1HD1 ILE A 105      49.741  79.391  86.178  1.00 10.00      A    H
ATOM   1706 2HD1 ILE A 105      51.104  78.260  86.365  1.00 10.00      A    H
ATOM   1707 3HD1 ILE A 105      49.602  78.004  87.286  1.00 10.00      A    H
ATOM   1708  N   GLY A 106      48.828  76.314  82.098  1.00 10.00      A    N
ATOM   1709  H   GLY A 106      48.119  76.929  82.473  1.00 10.00      A    H
ATOM   1710  CA  GLY A 106      49.310  76.597  80.750  1.00 10.00      A    C
ATOM   1711 1HA  GLY A 106      49.217  77.657  80.514  1.00 10.00      A    H
ATOM   1712 2HA  GLY A 106      50.381  76.403  80.684  1.00 10.00      A    H
ATOM   1713  C   GLY A 106      48.622  75.803  79.608  1.00 10.00      A    C
ATOM   1714  O   GLY A 106      47.490  75.287  79.745  1.00 10.00      A    O
ATOM   1715  N   ARG A 107      49.205  75.751  78.402  1.00 10.00      A    N
ATOM   1716  H   ARG A 107      50.017  76.333  78.256  1.00 10.00      A    H
ATOM   1717  CA  ARG A 107      48.693  75.062  77.195  1.00 10.00      A    C
ATOM   1718  HA  ARG A 107      47.610  74.984  77.301  1.00 10.00      A    H
ATOM   1719  C   ARG A 107      49.324  73.740  76.942  1.00 10.00      A    C
ATOM   1720  O   ARG A 107      48.607  72.817  76.434  1.00 10.00      A    O
ATOM   1721  CB  ARG A 107      49.120  76.018  76.056  1.00 10.00      A    C
ATOM   1722 1HB  ARG A 107      48.896  77.039  76.365  1.00 10.00      A    H
ATOM   1723 2HB  ARG A 107      50.205  76.105  76.000  1.00 10.00      A    H
ATOM   1724  CG  ARG A 107      48.519  75.697  74.727  1.00 10.00      A    C
ATOM   1725 1HG  ARG A 107      48.808  76.389  73.935  1.00 10.00      A    H
ATOM   1726 2HG  ARG A 107      48.871  74.727  74.377  1.00 10.00      A    H
ATOM   1727  CD  ARG A 107      46.967  75.650  74.767  1.00 10.00      A    C
ATOM   1728 1HD  ARG A 107      46.653  74.796  75.369  1.00 10.00      A    H
ATOM   1729 2HD  ARG A 107      46.531  76.571  75.154  1.00 10.00      A    H
ATOM   1730  NE  ARG A 107      46.374  75.443  73.395  1.00 10.00      A    N
ATOM   1731  HE  ARG A 107      47.056  75.471  72.649  1.00 10.00      A    H
ATOM   1732  CZ  ARG A 107      45.104  75.108  73.128  1.00 10.00      A    C
ATOM   1733  NH1 ARG A 107      44.221  74.890  74.050  1.00 10.00      A    N
ATOM   1734 1HH1 ARG A 107      44.429  75.044  75.027  1.00 10.00      A    H
ATOM   1735 2HH1 ARG A 107      43.265  74.763  73.751  1.00 10.00      A    H
ATOM   1736  NH2 ARG A 107      44.781  74.851  71.881  1.00 10.00      A    N
ATOM   1737 1HH2 ARG A 107      45.517  74.819  71.190  1.00 10.00      A    H
ATOM   1738 2HH2 ARG A 107      43.895  74.404  71.696  1.00 10.00      A    H
ATOM   1739  N   TYR A 108      50.608  73.674  77.222  1.00 10.00      A    N
ATOM   1740  H   TYR A 108      51.014  74.507  77.623  1.00 10.00      A    H
ATOM   1741  CA  TYR A 108      51.559  72.561  76.981  1.00 10.00      A    C
ATOM   1742  HA  TYR A 108      51.065  71.630  76.703  1.00 10.00      A    H
ATOM   1743  C   TYR A 108      52.450  72.268  78.216  1.00 10.00      A    C
ATOM   1744  O   TYR A 108      53.679  72.439  78.143  1.00 10.00      A    O
ATOM   1745  CB  TYR A 108      52.379  72.896  75.701  1.00 10.00      A    C
ATOM   1746 1HB  TYR A 108      52.828  73.884  75.800  1.00 10.00      A    H
ATOM   1747 2HB  TYR A 108      53.181  72.180  75.518  1.00 10.00      A    H
ATOM   1748  CG  TYR A 108      51.609  72.967  74.303  1.00 10.00      A    C
ATOM   1749  CD1 TYR A 108      51.342  71.809  73.619  1.00 10.00      A    C
ATOM   1750  HD1 TYR A 108      51.556  70.857  74.083  1.00 10.00      A    H
ATOM   1751  CD2 TYR A 108      51.305  74.241  73.746  1.00 10.00      A    C
ATOM   1752  HD2 TYR A 108      51.570  75.158  74.250  1.00 10.00      A    H
ATOM   1753  CE1 TYR A 108      50.751  71.882  72.369  1.00 10.00      A    C
ATOM   1754  HE1 TYR A 108      50.537  70.966  71.838  1.00 10.00      A    H
ATOM   1755  CE2 TYR A 108      50.660  74.335  72.481  1.00 10.00      A    C
ATOM   1756  HE2 TYR A 108      50.321  75.269  72.057  1.00 10.00      A    H
ATOM   1757  CZ  TYR A 108      50.359  73.120  71.820  1.00 10.00      A    C
ATOM   1758  OH  TYR A 108      49.707  73.118  70.621  1.00 10.00      A    O
ATOM   1759  HH  TYR A 108      50.020  72.433  70.026  1.00 10.00      A    H
ATOM   1760  N   PRO A 109      51.886  71.898  79.404  1.00 10.00      A    N
ATOM   1761  CA  PRO A 109      52.650  71.612  80.658  1.00 10.00      A    C
ATOM   1762  HA  PRO A 109      53.232  72.508  80.873  1.00 10.00      A    H
ATOM   1763  C   PRO A 109      53.511  70.352  80.654  1.00 10.00      A    C
ATOM   1764  O   PRO A 109      53.095  69.284  80.252  1.00 10.00      A    O
ATOM   1765  CB  PRO A 109      51.543  71.427  81.696  1.00 10.00      A    C
ATOM   1766 1HB  PRO A 109      51.944  70.900  82.561  1.00 10.00      A    H
ATOM   1767 2HB  PRO A 109      51.246  72.401  82.084  1.00 10.00      A    H
ATOM   1768  CG  PRO A 109      50.480  70.751  80.967  1.00 10.00      A    C
ATOM   1769 1HG  PRO A 109      50.655  69.689  80.793  1.00 10.00      A    H
ATOM   1770 2HG  PRO A 109      49.483  70.894  81.383  1.00 10.00      A    H
ATOM   1771  CD  PRO A 109      50.470  71.462  79.602  1.00 10.00      A    C
ATOM   1772 1HD  PRO A 109      50.180  70.742  78.837  1.00 10.00      A    H
ATOM   1773 2HD  PRO A 109      49.755  72.284  79.644  1.00 10.00      A    H
ATOM   1774  N   GLN A 110      54.748  70.403  81.225  1.00 10.00      A    N
ATOM   1775  H   GLN A 110      55.069  71.307  81.541  1.00 10.00      A    H
ATOM   1776  CA  GLN A 110      55.740  69.320  81.230  1.00 10.00      A    C
ATOM   1777  HA  GLN A 110      55.321  68.354  80.946  1.00 10.00      A    H
ATOM   1778  C   GLN A 110      56.409  69.167  82.610  1.00 10.00      A    C
ATOM   1779  O   GLN A 110      56.612  70.214  83.257  1.00 10.00      A    O
ATOM   1780  CB  GLN A 110      56.816  69.511  80.146  1.00 10.00      A    C
ATOM   1781 1HB  GLN A 110      57.300  70.470  80.331  1.00 10.00      A    H
ATOM   1782 2HB  GLN A 110      57.621  68.776  80.130  1.00 10.00      A    H
ATOM   1783  CG  GLN A 110      56.345  69.604  78.609  1.00 10.00      A    C
ATOM   1784 1HG  GLN A 110      55.838  68.698  78.278  1.00 10.00      A    H
ATOM   1785 2HG  GLN A 110      55.499  70.291  78.599  1.00 10.00      A    H
ATOM   1786  CD  GLN A 110      57.397  70.025  77.629  1.00 10.00      A    C
ATOM   1787  OE1 GLN A 110      58.568  70.135  77.994  1.00 10.00      A    O
ATOM   1788  NE2 GLN A 110      57.100  70.431  76.377  1.00 10.00      A    N
ATOM   1789 1HE2 GLN A 110      57.865  70.573  75.733  1.00 10.00      A    H
ATOM   1790 2HE2 GLN A 110      56.156  70.346  76.028  1.00 10.00      A    H
ATOM   1791  N   GLU A 111      56.761  67.954  83.029  1.00 10.00      A    N
ATOM   1792  H   GLU A 111      56.406  67.145  82.540  1.00 10.00      A    H
ATOM   1793  CA  GLU A 111      57.283  67.752  84.372  1.00 10.00      A    C
ATOM   1794  HA  GLU A 111      56.540  68.193  85.037  1.00 10.00      A    H
ATOM   1795  C   GLU A 111      58.621  68.494  84.598  1.00 10.00      A    C
ATOM   1796  O   GLU A 111      58.739  69.245  85.565  1.00 10.00      A    O
ATOM   1797  CB  GLU A 111      57.389  66.270  84.790  1.00 10.00      A    C
ATOM   1798 1HB  GLU A 111      56.401  65.811  84.765  1.00 10.00      A    H
ATOM   1799 2HB  GLU A 111      57.949  65.731  84.026  1.00 10.00      A    H
ATOM   1800  CG  GLU A 111      58.029  65.949  86.164  1.00 10.00      A    C
ATOM   1801 1HG  GLU A 111      59.094  66.174  86.102  1.00 10.00      A    H
ATOM   1802 2HG  GLU A 111      57.464  66.569  86.861  1.00 10.00      A    H
ATOM   1803  CD  GLU A 111      57.834  64.483  86.510  1.00 10.00      A    C
ATOM   1804  OE1 GLU A 111      57.959  64.123  87.697  1.00 10.00      A    O
ATOM   1805  OE2 GLU A 111      57.600  63.636  85.591  1.00 10.00      A    O
ATOM   1806  N   ASN A 112      59.654  68.262  83.729  1.00 10.00      A    N
ATOM   1807  H   ASN A 112      59.475  67.647  82.949  1.00 10.00      A    H
ATOM   1808  CA  ASN A 112      60.948  68.946  83.747  1.00 10.00      A    C
ATOM   1809  HA  ASN A 112      61.302  68.725  84.754  1.00 10.00      A    H
ATOM   1810  C   ASN A 112      60.900  70.510  83.630  1.00 10.00      A    C
ATOM   1811  O   ASN A 112      61.904  71.164  83.900  1.00 10.00      A    O
ATOM   1812  CB  ASN A 112      61.947  68.252  82.749  1.00 10.00      A    C
ATOM   1813 1HB  ASN A 112      62.906  68.198  83.265  1.00 10.00      A    H
ATOM   1814 2HB  ASN A 112      61.655  67.224  82.534  1.00 10.00      A    H
ATOM   1815  CG  ASN A 112      62.150  68.991  81.418  1.00 10.00      A    C
ATOM   1816  OD1 ASN A 112      61.188  69.271  80.690  1.00 10.00      A    O
ATOM   1817  ND2 ASN A 112      63.340  69.509  81.071  1.00 10.00      A    N
ATOM   1818 1HD2 ASN A 112      63.360  70.128  80.273  1.00 10.00      A    H
ATOM   1819 2HD2 ASN A 112      64.165  69.392  81.641  1.00 10.00      A    H
ATOM   1820  N   LYS A 113      59.883  71.084  82.984  1.00 10.00      A    N
ATOM   1821  H   LYS A 113      59.092  70.497  82.759  1.00 10.00      A    H
ATOM   1822  CA  LYS A 113      59.624  72.538  82.974  1.00 10.00      A    C
ATOM   1823  HA  LYS A 113      60.513  73.154  82.834  1.00 10.00      A    H
ATOM   1824  C   LYS A 113      58.927  73.095  84.281  1.00 10.00      A    C
ATOM   1825  O   LYS A 113      59.024  74.340  84.598  1.00 10.00      A    O
ATOM   1826  CB  LYS A 113      58.756  72.901  81.693  1.00 10.00      A    C
ATOM   1827 1HB  LYS A 113      57.800  72.400  81.842  1.00 10.00      A    H
ATOM   1828 2HB  LYS A 113      58.605  73.979  81.743  1.00 10.00      A    H
ATOM   1829  CG  LYS A 113      59.365  72.531  80.337  1.00 10.00      A    C
ATOM   1830 1HG  LYS A 113      59.333  71.448  80.214  1.00 10.00      A    H
ATOM   1831 2HG  LYS A 113      58.673  72.815  79.545  1.00 10.00      A    H
ATOM   1832  CD  LYS A 113      60.741  73.094  80.045  1.00 10.00      A    C
ATOM   1833 1HD  LYS A 113      60.714  74.184  80.064  1.00 10.00      A    H
ATOM   1834 2HD  LYS A 113      61.471  72.689  80.745  1.00 10.00      A    H
ATOM   1835  CE  LYS A 113      61.072  72.627  78.580  1.00 10.00      A    C
ATOM   1836 1HE  LYS A 113      60.289  73.037  77.942  1.00 10.00      A    H
ATOM   1837 2HE  LYS A 113      62.001  73.125  78.301  1.00 10.00      A    H
ATOM   1838  NZ  LYS A 113      61.168  71.143  78.360  1.00 10.00      A    N
ATOM   1839 1HZ  LYS A 113      61.856  70.704  78.956  1.00 10.00      A    H
ATOM   1840 2HZ  LYS A 113      61.415  70.993  77.392  1.00 10.00      A    H
ATOM   1841 3HZ  LYS A 113      60.259  70.741  78.542  1.00 10.00      A    H
ATOM   1842  N   GLY A 114      58.263  72.163  84.997  1.00 10.00      A    N
ATOM   1843  H   GLY A 114      58.184  71.230  84.617  1.00 10.00      A    H
ATOM   1844  CA  GLY A 114      57.602  72.388  86.295  1.00 10.00      A    C
ATOM   1845 1HA  GLY A 114      57.633  71.487  86.908  1.00 10.00      A    H
ATOM   1846 2HA  GLY A 114      58.169  73.129  86.859  1.00 10.00      A    H
ATOM   1847  C   GLY A 114      56.134  72.865  86.223  1.00 10.00      A    C
ATOM   1848  O   GLY A 114      55.484  73.299  87.194  1.00 10.00      A    O
ATOM   1849  N   THR A 115      55.651  72.994  84.962  1.00 10.00      A    N
ATOM   1850  H   THR A 115      56.147  72.598  84.177  1.00 10.00      A    H
ATOM   1851  CA  THR A 115      54.237  73.317  84.752  1.00 10.00      A    C
ATOM   1852  HA  THR A 115      53.882  74.121  85.397  1.00 10.00      A    H
ATOM   1853  C   THR A 115      53.267  72.102  84.996  1.00 10.00      A    C
ATOM   1854  O   THR A 115      52.068  72.271  85.282  1.00 10.00      A    O
ATOM   1855  CB  THR A 115      54.054  73.700  83.232  1.00 10.00      A    C
ATOM   1856  HB  THR A 115      52.982  73.663  83.040  1.00 10.00      A    H
ATOM   1857  OG1 THR A 115      54.840  72.891  82.388  1.00 10.00      A    O
ATOM   1858  HG1 THR A 115      54.928  73.330  81.539  1.00 10.00      A    H
ATOM   1859  CG2 THR A 115      54.645  75.113  83.096  1.00 10.00      A    C
ATOM   1860 1HG2 THR A 115      54.418  75.483  82.096  1.00 10.00      A    H
ATOM   1861 2HG2 THR A 115      55.722  75.145  83.260  1.00 10.00      A    H
ATOM   1862 3HG2 THR A 115      54.145  75.737  83.837  1.00 10.00      A    H
ATOM   1863  N   TYR A 116      53.762  70.869  84.843  1.00 10.00      A    N
ATOM   1864  H   TYR A 116      54.743  70.798  84.612  1.00 10.00      A    H
ATOM   1865  CA  TYR A 116      53.126  69.640  85.346  1.00 10.00      A    C
ATOM   1866  HA  TYR A 116      52.068  69.825  85.534  1.00 10.00      A    H
ATOM   1867  C   TYR A 116      53.739  69.099  86.672  1.00 10.00      A    C
ATOM   1868  O   TYR A 116      54.947  68.778  86.792  1.00 10.00      A    O
ATOM   1869  CB  TYR A 116      53.164  68.633  84.246  1.00 10.00      A    C
ATOM   1870 1HB  TYR A 116      52.744  69.064  83.337  1.00 10.00      A    H
ATOM   1871 2HB  TYR A 116      54.200  68.555  83.918  1.00 10.00      A    H
ATOM   1872  CG  TYR A 116      52.587  67.286  84.512  1.00 10.00      A    C
ATOM   1873  CD1 TYR A 116      53.300  66.225  85.067  1.00 10.00      A    C
ATOM   1874  HD1 TYR A 116      54.336  66.418  85.304  1.00 10.00      A    H
ATOM   1875  CD2 TYR A 116      51.234  67.084  84.132  1.00 10.00      A    C
ATOM   1876  HD2 TYR A 116      50.688  67.847  83.597  1.00 10.00      A    H
ATOM   1877  CE1 TYR A 116      52.748  64.963  85.341  1.00 10.00      A    C
ATOM   1878  HE1 TYR A 116      53.292  64.164  85.822  1.00 10.00      A    H
ATOM   1879  CE2 TYR A 116      50.628  65.847  84.395  1.00 10.00      A    C
ATOM   1880  HE2 TYR A 116      49.601  65.628  84.144  1.00 10.00      A    H
ATOM   1881  CZ  TYR A 116      51.363  64.823  85.103  1.00 10.00      A    C
ATOM   1882  OH  TYR A 116      50.733  63.704  85.579  1.00 10.00      A    O
ATOM   1883  HH  TYR A 116      49.778  63.793  85.584  1.00 10.00      A    H
ATOM   1884  N   ILE A 117      52.854  68.813  87.662  1.00 10.00      A    N
ATOM   1885  H   ILE A 117      51.861  68.986  87.610  1.00 10.00      A    H
ATOM   1886  CA  ILE A 117      53.320  68.517  89.074  1.00 10.00      A    C
ATOM   1887  HA  ILE A 117      54.393  68.353  89.177  1.00 10.00      A    H
ATOM   1888  C   ILE A 117      52.526  67.379  89.599  1.00 10.00      A    C
ATOM   1889  O   ILE A 117      51.339  67.535  89.862  1.00 10.00      A    O
ATOM   1890  CB  ILE A 117      53.076  69.807  89.823  1.00 10.00      A    C
ATOM   1891  HB  ILE A 117      52.013  70.047  89.832  1.00 10.00      A    H
ATOM   1892  CG1 ILE A 117      53.920  70.969  89.305  1.00 10.00      A    C
ATOM   1893 1HG1 ILE A 117      54.967  70.670  89.271  1.00 10.00      A    H
ATOM   1894 2HG1 ILE A 117      53.729  71.109  88.241  1.00 10.00      A    H
ATOM   1895  CG2 ILE A 117      53.560  69.647  91.286  1.00 10.00      A    C
ATOM   1896 1HG2 ILE A 117      53.276  70.520  91.874  1.00 10.00      A    H
ATOM   1897 2HG2 ILE A 117      54.646  69.553  91.276  1.00 10.00      A    H
ATOM   1898 3HG2 ILE A 117      53.122  68.752  91.728  1.00 10.00      A    H
ATOM   1899  CD1 ILE A 117      53.641  72.286  90.059  1.00 10.00      A    C
ATOM   1900 1HD1 ILE A 117      54.086  72.341  91.053  1.00 10.00      A    H
ATOM   1901 2HD1 ILE A 117      52.555  72.324  90.145  1.00 10.00      A    H
ATOM   1902 3HD1 ILE A 117      53.988  73.127  89.458  1.00 10.00      A    H
ATOM   1903  N   PRO A 118      53.167  66.266  89.942  1.00 10.00      A    N
ATOM   1904  CA  PRO A 118      52.637  65.149  90.640  1.00 10.00      A    C
ATOM   1905  HA  PRO A 118      51.611  64.930  90.344  1.00 10.00      A    H
ATOM   1906  C   PRO A 118      52.628  65.465  92.158  1.00 10.00      A    C
ATOM   1907  O   PRO A 118      53.598  65.887  92.757  1.00 10.00      A    O
ATOM   1908  CB  PRO A 118      53.484  63.961  90.342  1.00 10.00      A    C
ATOM   1909 1HB  PRO A 118      54.030  63.583  91.207  1.00 10.00      A    H
ATOM   1910 2HB  PRO A 118      52.873  63.102  90.065  1.00 10.00      A    H
ATOM   1911  CG  PRO A 118      54.368  64.418  89.253  1.00 10.00      A    C
ATOM   1912 1HG  PRO A 118      55.351  63.945  89.246  1.00 10.00      A    H
ATOM   1913 2HG  PRO A 118      53.886  64.162  88.310  1.00 10.00      A    H
ATOM   1914  CD  PRO A 118      54.498  65.914  89.398  1.00 10.00      A    C
ATOM   1915 1HD  PRO A 118      55.241  66.216  90.135  1.00 10.00      A    H
ATOM   1916 2HD  PRO A 118      54.555  66.323  88.389  1.00 10.00      A    H
ATOM   1917  N   VAL A 119      51.529  65.067  92.865  1.00 10.00      A    N
ATOM   1918  H   VAL A 119      50.766  64.680  92.328  1.00 10.00      A    H
ATOM   1919  CA  VAL A 119      51.312  65.294  94.283  1.00 10.00      A    C
ATOM   1920  HA  VAL A 119      52.239  65.731  94.654  1.00 10.00      A    H
ATOM   1921  C   VAL A 119      51.151  63.903  94.946  1.00 10.00      A    C
ATOM   1922  O   VAL A 119      49.991  63.462  95.140  1.00 10.00      A    O
ATOM   1923  CB  VAL A 119      50.148  66.252  94.615  1.00 10.00      A    C
ATOM   1924  HB  VAL A 119      49.213  65.762  94.342  1.00 10.00      A    H
ATOM   1925  CG1 VAL A 119      50.056  66.589  96.086  1.00 10.00      A    C
ATOM   1926 1HG1 VAL A 119      50.912  67.235  96.283  1.00 10.00      A    H
ATOM   1927 2HG1 VAL A 119      50.072  65.744  96.775  1.00 10.00      A    H
ATOM   1928 3HG1 VAL A 119      49.134  67.153  96.223  1.00 10.00      A    H
ATOM   1929  CG2 VAL A 119      50.301  67.558  93.756  1.00 10.00      A    C
ATOM   1930 1HG2 VAL A 119      49.685  68.348  94.186  1.00 10.00      A    H
ATOM   1931 2HG2 VAL A 119      49.968  67.349  92.739  1.00 10.00      A    H
ATOM   1932 3HG2 VAL A 119      51.343  67.879  93.740  1.00 10.00      A    H
ATOM   1933  N   PRO A 120      52.232  63.151  95.186  1.00 10.00      A    N
ATOM   1934  CA  PRO A 120      52.120  61.803  95.730  1.00 10.00      A    C
ATOM   1935  HA  PRO A 120      51.524  61.207  95.039  1.00 10.00      A    H
ATOM   1936  C   PRO A 120      51.536  61.734  97.121  1.00 10.00      A    C
ATOM   1937  O   PRO A 120      51.847  62.578  97.976  1.00 10.00      A    O
ATOM   1938  CB  PRO A 120      53.525  61.238  95.589  1.00 10.00      A    C
ATOM   1939 1HB  PRO A 120      53.815  60.491  96.328  1.00 10.00      A    H
ATOM   1940 2HB  PRO A 120      53.653  60.874  94.569  1.00 10.00      A    H
ATOM   1941  CG  PRO A 120      54.367  62.498  95.786  1.00 10.00      A    C
ATOM   1942 1HG  PRO A 120      54.302  62.713  96.853  1.00 10.00      A    H
ATOM   1943 2HG  PRO A 120      55.372  62.391  95.379  1.00 10.00      A    H
ATOM   1944  CD  PRO A 120      53.577  63.511  94.992  1.00 10.00      A    C
ATOM   1945 1HD  PRO A 120      53.781  64.542  95.280  1.00 10.00      A    H
ATOM   1946 2HD  PRO A 120      53.880  63.451  93.946  1.00 10.00      A    H
ATOM   1947  N   ILE A 121      50.851  60.605  97.429  1.00 10.00      A    N
ATOM   1948  H   ILE A 121      50.790  59.985  96.634  1.00 10.00      A    H
ATOM   1949  CA  ILE A 121      50.517  60.149  98.730  1.00 10.00      A    C
ATOM   1950  HA  ILE A 121      50.019  60.970  99.247  1.00 10.00      A    H
ATOM   1951  C   ILE A 121      51.865  59.885  99.419  1.00 10.00      A    C
ATOM   1952  O   ILE A 121      52.643  59.192  98.770  1.00 10.00      A    O
ATOM   1953  CB  ILE A 121      49.490  58.990  98.798  1.00 10.00      A    C
ATOM   1954  HB  ILE A 121      49.924  58.129  98.290  1.00 10.00      A    H
ATOM   1955  CG1 ILE A 121      48.257  59.293  97.969  1.00 10.00      A    C
ATOM   1956 1HG1 ILE A 121      48.524  59.386  96.917  1.00 10.00      A    H
ATOM   1957 2HG1 ILE A 121      47.566  58.451  98.001  1.00 10.00      A    H
ATOM   1958  CG2 ILE A 121      49.273  58.692 100.315  1.00 10.00      A    C
ATOM   1959 1HG2 ILE A 121      50.216  58.443 100.801  1.00 10.00      A    H
ATOM   1960 2HG2 ILE A 121      48.598  57.838 100.371  1.00 10.00      A    H
ATOM   1961 3HG2 ILE A 121      48.820  59.547 100.818  1.00 10.00      A    H
ATOM   1962  CD1 ILE A 121      47.448  60.517  98.345  1.00 10.00      A    C
ATOM   1963 1HD1 ILE A 121      46.647  60.564  97.607  1.00 10.00      A    H
ATOM   1964 2HD1 ILE A 121      48.046  61.427  98.292  1.00 10.00      A    H
ATOM   1965 3HD1 ILE A 121      47.019  60.421  99.342  1.00 10.00      A    H
ATOM   1966  N   VAL A 122      52.167  60.302 100.627  1.00 10.00      A    N
ATOM   1967  H   VAL A 122      51.492  60.856 101.135  1.00 10.00      A    H
ATOM   1968  CA  VAL A 122      53.460  60.083 101.283  1.00 10.00      A    C
ATOM   1969  HA  VAL A 122      53.937  59.221 100.816  1.00 10.00      A    H
ATOM   1970  C   VAL A 122      53.297  59.828 102.774  1.00 10.00      A    C
ATOM   1971  O   VAL A 122      52.182  59.847 103.254  1.00 10.00      A    O
ATOM   1972  CB  VAL A 122      54.340  61.306 100.895  1.00 10.00      A    C
ATOM   1973  HB  VAL A 122      54.057  61.605  99.885  1.00 10.00      A    H
ATOM   1974  CG1 VAL A 122      54.112  62.534 101.755  1.00 10.00      A    C
ATOM   1975 1HG1 VAL A 122      54.827  63.319 101.509  1.00 10.00      A    H
ATOM   1976 2HG1 VAL A 122      54.238  62.240 102.797  1.00 10.00      A    H
ATOM   1977 3HG1 VAL A 122      53.098  62.906 101.602  1.00 10.00      A    H
ATOM   1978  CG2 VAL A 122      55.834  60.989 100.928  1.00 10.00      A    C
ATOM   1979 1HG2 VAL A 122      56.264  61.909 100.531  1.00 10.00      A    H
ATOM   1980 2HG2 VAL A 122      56.234  60.135 100.380  1.00 10.00      A    H
ATOM   1981 3HG2 VAL A 122      56.087  60.895 101.984  1.00 10.00      A    H
ATOM   1982  N   SER A 123      54.415  59.470 103.392  1.00 10.00      A    N
ATOM   1983  H   SER A 123      55.273  59.334 102.876  1.00 10.00      A    H
ATOM   1984  CA  SER A 123      54.486  59.030 104.821  1.00 10.00      A    C
ATOM   1985  HA  SER A 123      53.605  58.414 104.999  1.00 10.00      A    H
ATOM   1986  C   SER A 123      54.347  60.236 105.859  1.00 10.00      A    C
ATOM   1987  O   SER A 123      53.719  60.146 106.898  1.00 10.00      A    O
ATOM   1988  CB  SER A 123      55.790  58.286 104.963  1.00 10.00      A    C
ATOM   1989 1HB  SER A 123      55.920  57.925 105.983  1.00 10.00      A    H
ATOM   1990 2HB  SER A 123      55.798  57.396 104.333  1.00 10.00      A    H
ATOM   1991  OG  SER A 123      56.892  59.137 104.836  1.00 10.00      A    O
ATOM   1992  HG  SER A 123      57.673  58.620 104.626  1.00 10.00      A    H
ATOM   1993  N   GLU A 124      54.956  61.371 105.482  1.00 10.00      A    N
ATOM   1994  H   GLU A 124      55.493  61.363 104.627  1.00 10.00      A    H
ATOM   1995  CA  GLU A 124      55.157  62.582 106.329  1.00 10.00      A    C
ATOM   1996  HA  GLU A 124      54.267  62.782 106.925  1.00 10.00      A    H
ATOM   1997  C   GLU A 124      55.354  63.799 105.377  1.00 10.00      A    C
ATOM   1998  O   GLU A 124      56.146  63.789 104.484  1.00 10.00      A    O
ATOM   1999  CB  GLU A 124      56.287  62.394 107.338  1.00 10.00      A    C
ATOM   2000 1HB  GLU A 124      56.052  61.560 107.999  1.00 10.00      A    H
ATOM   2001 2HB  GLU A 124      57.085  61.991 106.714  1.00 10.00      A    H
ATOM   2002  CG  GLU A 124      56.748  63.592 108.111  1.00 10.00      A    C
ATOM   2003 1HG  GLU A 124      57.589  63.321 108.749  1.00 10.00      A    H
ATOM   2004 2HG  GLU A 124      57.162  64.277 107.371  1.00 10.00      A    H
ATOM   2005  CD  GLU A 124      55.670  64.269 108.916  1.00 10.00      A    C
ATOM   2006  OE1 GLU A 124      54.659  63.649 109.263  1.00 10.00      A    O
ATOM   2007  OE2 GLU A 124      55.911  65.483 109.211  1.00 10.00      A    O
ATOM   2008  N   LEU A 125      54.583  64.838 105.490  1.00 10.00      A    N
ATOM   2009  H   LEU A 125      53.875  64.864 106.210  1.00 10.00      A    H
ATOM   2010  CA  LEU A 125      54.755  65.994 104.647  1.00 10.00      A    C
ATOM   2011  HA  LEU A 125      54.932  65.678 103.619  1.00 10.00      A    H
ATOM   2012  C   LEU A 125      55.931  66.925 105.054  1.00 10.00      A    C
ATOM   2013  O   LEU A 125      55.929  67.524 106.111  1.00 10.00      A    O
ATOM   2014  CB  LEU A 125      53.413  66.843 104.565  1.00 10.00      A    C
ATOM   2015 1HB  LEU A 125      53.435  67.498 105.435  1.00 10.00      A    H
ATOM   2016 2HB  LEU A 125      53.457  67.355 103.603  1.00 10.00      A    H
ATOM   2017  CG  LEU A 125      52.036  66.113 104.567  1.00 10.00      A    C
ATOM   2018  HG  LEU A 125      51.902  65.678 105.557  1.00 10.00      A    H
ATOM   2019  CD1 LEU A 125      50.933  67.129 104.351  1.00 10.00      A    C
ATOM   2020 1HD1 LEU A 125      50.847  67.811 105.197  1.00 10.00      A    H
ATOM   2021 2HD1 LEU A 125      49.996  66.587 104.224  1.00 10.00      A    H
ATOM   2022 3HD1 LEU A 125      51.149  67.698 103.446  1.00 10.00      A    H
ATOM   2023  CD2 LEU A 125      51.927  65.097 103.424  1.00 10.00      A    C
ATOM   2024 1HD2 LEU A 125      51.030  65.290 102.834  1.00 10.00      A    H
ATOM   2025 2HD2 LEU A 125      51.889  64.083 103.822  1.00 10.00      A    H
ATOM   2026 3HD2 LEU A 125      52.808  65.208 102.793  1.00 10.00      A    H
ATOM   2027  N   GLN A 126      56.878  66.961 104.103  1.00 10.00      A    N
ATOM   2028  H   GLN A 126      56.690  66.470 103.241  1.00 10.00      A    H
ATOM   2029  CA  GLN A 126      58.130  67.707 104.185  1.00 10.00      A    C
ATOM   2030  HA  GLN A 126      57.957  68.343 105.053  1.00 10.00      A    H
ATOM   2031  C   GLN A 126      58.331  68.611 102.955  1.00 10.00      A    C
ATOM   2032  O   GLN A 126      57.762  68.339 101.848  1.00 10.00      A    O
ATOM   2033  CB  GLN A 126      59.324  66.686 104.411  1.00 10.00      A    C
ATOM   2034 1HB  GLN A 126      59.211  65.818 103.762  1.00 10.00      A    H
ATOM   2035 2HB  GLN A 126      60.242  67.230 104.189  1.00 10.00      A    H
ATOM   2036  CG  GLN A 126      59.328  66.242 105.867  1.00 10.00      A    C
ATOM   2037 1HG  GLN A 126      59.529  67.116 106.487  1.00 10.00      A    H
ATOM   2038 2HG  GLN A 126      58.317  65.847 105.962  1.00 10.00      A    H
ATOM   2039  CD  GLN A 126      60.354  65.177 106.074  1.00 10.00      A    C
ATOM   2040  OE1 GLN A 126      61.152  64.724 105.235  1.00 10.00      A    O
ATOM   2041  NE2 GLN A 126      60.471  64.719 107.355  1.00 10.00      A    N
ATOM   2042 1HE2 GLN A 126      61.048  63.930 107.606  1.00 10.00      A    H
ATOM   2043 2HE2 GLN A 126      59.785  65.071 108.007  1.00 10.00      A    H
ATOM   2044  N   SER A 127      59.205  69.598 103.046  1.00 10.00      A    N
ATOM   2045  H   SER A 127      59.693  69.738 103.918  1.00 10.00      A    H
ATOM   2046  CA  SER A 127      59.825  70.313 101.882  1.00 10.00      A    C
ATOM   2047  HA  SER A 127      59.018  70.752 101.296  1.00 10.00      A    H
ATOM   2048  C   SER A 127      60.632  69.384 100.928  1.00 10.00      A    C
ATOM   2049  O   SER A 127      61.213  68.383 101.317  1.00 10.00      A    O
ATOM   2050  CB  SER A 127      60.717  71.433 102.396  1.00 10.00      A    C
ATOM   2051 1HB  SER A 127      60.191  72.002 103.163  1.00 10.00      A    H
ATOM   2052 2HB  SER A 127      61.621  71.012 102.838  1.00 10.00      A    H
ATOM   2053  OG  SER A 127      61.058  72.354 101.333  1.00 10.00      A    O
ATOM   2054  HG  SER A 127      61.412  73.133 101.767  1.00 10.00      A    H
ATOM   2055  N   GLY A 128      60.766  69.866  99.671  1.00 10.00      A    N
ATOM   2056  H   GLY A 128      60.409  70.798  99.513  1.00 10.00      A    H
ATOM   2057  CA  GLY A 128      61.314  69.182  98.481  1.00 10.00      A    C
ATOM   2058 1HA  GLY A 128      62.285  69.568  98.170  1.00 10.00      A    H
ATOM   2059 2HA  GLY A 128      61.469  68.134  98.738  1.00 10.00      A    H
ATOM   2060  C   GLY A 128      60.345  69.265  97.298  1.00 10.00      A    C
ATOM   2061  O   GLY A 128      59.731  70.337  97.129  1.00 10.00      A    O
ATOM   2062  N   LYS A 129      60.200  68.136  96.542  1.00 10.00      A    N
ATOM   2063  H   LYS A 129      60.765  67.339  96.796  1.00 10.00      A    H
ATOM   2064  CA  LYS A 129      59.064  67.911  95.667  1.00 10.00      A    C
ATOM   2065  HA  LYS A 129      59.012  68.706  94.923  1.00 10.00      A    H
ATOM   2066  C   LYS A 129      57.770  67.922  96.490  1.00 10.00      A    C
ATOM   2067  O   LYS A 129      57.794  67.799  97.757  1.00 10.00      A    O
ATOM   2068  CB  LYS A 129      59.190  66.518  95.007  1.00 10.00      A    C
ATOM   2069 1HB  LYS A 129      59.348  65.783  95.796  1.00 10.00      A    H
ATOM   2070 2HB  LYS A 129      58.239  66.283  94.529  1.00 10.00      A    H
ATOM   2071  CG  LYS A 129      60.425  66.435  94.039  1.00 10.00      A    C
ATOM   2072 1HG  LYS A 129      60.243  67.156  93.243  1.00 10.00      A    H
ATOM   2073 2HG  LYS A 129      61.279  66.821  94.594  1.00 10.00      A    H
ATOM   2074  CD  LYS A 129      60.683  65.016  93.457  1.00 10.00      A    C
ATOM   2075 1HD  LYS A 129      61.689  65.012  93.037  1.00 10.00      A    H
ATOM   2076 2HD  LYS A 129      60.609  64.305  94.280  1.00 10.00      A    H
ATOM   2077  CE  LYS A 129      59.633  64.630  92.393  1.00 10.00      A    C
ATOM   2078 1HE  LYS A 129      58.655  64.596  92.874  1.00 10.00      A    H
ATOM   2079 2HE  LYS A 129      59.627  65.402  91.623  1.00 10.00      A    H
ATOM   2080  NZ  LYS A 129      59.876  63.255  91.860  1.00 10.00      A    N
ATOM   2081 1HZ  LYS A 129      59.319  63.169  91.022  1.00 10.00      A    H
ATOM   2082 2HZ  LYS A 129      59.569  62.574  92.540  1.00 10.00      A    H
ATOM   2083 3HZ  LYS A 129      60.848  63.095  91.638  1.00 10.00      A    H
ATOM   2084  N   TRP A 130      56.580  68.019  95.823  1.00 10.00      A    N
ATOM   2085  H   TRP A 130      56.638  67.714  94.862  1.00 10.00      A    H
ATOM   2086  CA  TRP A 130      55.175  67.970  96.375  1.00 10.00      A    C
ATOM   2087  HA  TRP A 130      55.122  68.717  97.167  1.00 10.00      A    H
ATOM   2088  C   TRP A 130      54.926  66.582  97.040  1.00 10.00      A    C
ATOM   2089  O   TRP A 130      55.595  65.597  96.765  1.00 10.00      A    O
ATOM   2090  CB  TRP A 130      54.112  68.336  95.334  1.00 10.00      A    C
ATOM   2091 1HB  TRP A 130      54.306  67.702  94.469  1.00 10.00      A    H
ATOM   2092 2HB  TRP A 130      53.110  68.000  95.600  1.00 10.00      A    H
ATOM   2093  CG  TRP A 130      54.050  69.768  94.893  1.00 10.00      A    C
ATOM   2094  CD1 TRP A 130      55.043  70.649  94.457  1.00 10.00      A    C
ATOM   2095  HD1 TRP A 130      56.096  70.463  94.307  1.00 10.00      A    H
ATOM   2096  CD2 TRP A 130      52.836  70.567  94.743  1.00 10.00      A    C
ATOM   2097  NE1 TRP A 130      54.467  71.809  93.993  1.00 10.00      A    N
ATOM   2098  HE1 TRP A 130      54.974  72.495  93.453  1.00 10.00      A    H
ATOM   2099  CE2 TRP A 130      53.105  71.776  94.111  1.00 10.00      A    C
ATOM   2100  CE3 TRP A 130      51.519  70.397  95.086  1.00 10.00      A    C
ATOM   2101  HE3 TRP A 130      51.161  69.532  95.624  1.00 10.00      A    H
ATOM   2102  CZ2 TRP A 130      52.148  72.707  93.702  1.00 10.00      A    C
ATOM   2103  HZ2 TRP A 130      52.451  73.625  93.220  1.00 10.00      A    H
ATOM   2104  CZ3 TRP A 130      50.492  71.290  94.643  1.00 10.00      A    C
ATOM   2105  HZ3 TRP A 130      49.469  71.020  94.860  1.00 10.00      A    H
ATOM   2106  CH2 TRP A 130      50.807  72.474  93.990  1.00 10.00      A    C
ATOM   2107  HH2 TRP A 130      50.041  73.152  93.644  1.00 10.00      A    H
ATOM   2108  N   GLY A 131      53.871  66.569  97.926  1.00 10.00      A    N
ATOM   2109  H   GLY A 131      53.393  67.454  98.015  1.00 10.00      A    H
ATOM   2110  CA  GLY A 131      53.244  65.403  98.530  1.00 10.00      A    C
ATOM   2111 1HA  GLY A 131      53.067  64.641  97.771  1.00 10.00      A    H
ATOM   2112 2HA  GLY A 131      53.837  64.908  99.299  1.00 10.00      A    H
ATOM   2113  C   GLY A 131      51.851  65.717  99.177  1.00 10.00      A    C
ATOM   2114  O   GLY A 131      51.407  66.868  99.109  1.00 10.00      A    O
ATOM   2115  N   ALA A 132      51.184  64.646  99.687  1.00 10.00      A    N
ATOM   2116  H   ALA A 132      51.612  63.742  99.548  1.00 10.00      A    H
ATOM   2117  CA  ALA A 132      49.887  64.651 100.381  1.00 10.00      A    C
ATOM   2118  HA  ALA A 132      49.777  65.599 100.906  1.00 10.00      A    H
ATOM   2119  C   ALA A 132      49.544  63.505 101.318  1.00 10.00      A    C
ATOM   2120  O   ALA A 132      50.195  62.492 101.215  1.00 10.00      A    O
ATOM   2121  CB  ALA A 132      48.914  64.588  99.283  1.00 10.00      A    C
ATOM   2122 1HB  ALA A 132      49.113  63.698  98.686  1.00 10.00      A    H
ATOM   2123 2HB  ALA A 132      49.002  65.475  98.655  1.00 10.00      A    H
ATOM   2124 3HB  ALA A 132      47.907  64.533  99.696  1.00 10.00      A    H
ATOM   2125  N   LYS A 133      48.533  63.624 102.199  1.00 10.00      A    N
ATOM   2126  H   LYS A 133      48.032  64.495 102.298  1.00 10.00      A    H
ATOM   2127  CA  LYS A 133      48.094  62.502 103.018  1.00 10.00      A    C
ATOM   2128  HA  LYS A 133      48.278  61.557 102.507  1.00 10.00      A    H
ATOM   2129  C   LYS A 133      46.585  62.546 103.383  1.00 10.00      A    C
ATOM   2130  O   LYS A 133      46.060  63.680 103.469  1.00 10.00      A    O
ATOM   2131  CB  LYS A 133      48.962  62.513 104.273  1.00 10.00      A    C
ATOM   2132 1HB  LYS A 133      48.640  61.716 104.944  1.00 10.00      A    H
ATOM   2133 2HB  LYS A 133      50.002  62.342 103.996  1.00 10.00      A    H
ATOM   2134  CG  LYS A 133      48.831  63.744 105.156  1.00 10.00      A    C
ATOM   2135 1HG  LYS A 133      49.073  64.639 104.583  1.00 10.00      A    H
ATOM   2136 2HG  LYS A 133      47.787  63.893 105.432  1.00 10.00      A    H
ATOM   2137  CD  LYS A 133      49.749  63.709 106.411  1.00 10.00      A    C
ATOM   2138 1HD  LYS A 133      50.769  63.540 106.067  1.00 10.00      A    H
ATOM   2139 2HD  LYS A 133      49.765  64.714 106.833  1.00 10.00      A    H
ATOM   2140  CE  LYS A 133      49.259  62.667 107.461  1.00 10.00      A    C
ATOM   2141 1HE  LYS A 133      48.232  62.923 107.718  1.00 10.00      A    H
ATOM   2142 2HE  LYS A 133      49.244  61.694 106.969  1.00 10.00      A    H
ATOM   2143  NZ  LYS A 133      50.108  62.631 108.707  1.00 10.00      A    N
ATOM   2144 1HZ  LYS A 133      49.799  61.818 109.222  1.00 10.00      A    H
ATOM   2145 2HZ  LYS A 133      50.018  63.452 109.287  1.00 10.00      A    H
ATOM   2146 3HZ  LYS A 133      51.074  62.512 108.437  1.00 10.00      A    H
ATOM   2147  N   ILE A 134      45.905  61.488 103.473  1.00 10.00      A    N
ATOM   2148  H   ILE A 134      46.382  60.604 103.371  1.00 10.00      A    H
ATOM   2149  CA  ILE A 134      44.615  61.498 104.127  1.00 10.00      A    C
ATOM   2150  HA  ILE A 134      44.033  62.279 103.637  1.00 10.00      A    H
ATOM   2151  C   ILE A 134      44.848  61.931 105.593  1.00 10.00      A    C
ATOM   2152  O   ILE A 134      45.733  61.509 106.326  1.00 10.00      A    O
ATOM   2153  CB  ILE A 134      43.916  60.102 103.990  1.00 10.00      A    C
ATOM   2154  HB  ILE A 134      44.692  59.348 104.119  1.00 10.00      A    H
ATOM   2155  CG1 ILE A 134      43.303  59.767 102.552  1.00 10.00      A    C
ATOM   2156 1HG1 ILE A 134      42.701  58.872 102.710  1.00 10.00      A    H
ATOM   2157 2HG1 ILE A 134      42.735  60.656 102.279  1.00 10.00      A    H
ATOM   2158  CG2 ILE A 134      42.916  59.928 105.055  1.00 10.00      A    C
ATOM   2159 1HG2 ILE A 134      43.360  60.123 106.031  1.00 10.00      A    H
ATOM   2160 2HG2 ILE A 134      42.586  58.890 105.006  1.00 10.00      A    H
ATOM   2161 3HG2 ILE A 134      42.063  60.589 104.904  1.00 10.00      A    H
ATOM   2162  CD1 ILE A 134      44.411  59.379 101.524  1.00 10.00      A    C
ATOM   2163 1HD1 ILE A 134      45.096  60.192 101.287  1.00 10.00      A    H
ATOM   2164 2HD1 ILE A 134      43.876  59.078 100.622  1.00 10.00      A    H
ATOM   2165 3HD1 ILE A 134      44.974  58.530 101.912  1.00 10.00      A    H
ATOM   2166  N   VAL A 135      43.952  62.726 106.095  1.00 10.00      A    N
ATOM   2167  H   VAL A 135      43.271  63.129 105.467  1.00 10.00      A    H
ATOM   2168  CA  VAL A 135      43.869  63.065 107.500  1.00 10.00      A    C
ATOM   2169  HA  VAL A 135      44.642  62.554 108.074  1.00 10.00      A    H
ATOM   2170  C   VAL A 135      42.498  62.676 108.069  1.00 10.00      A    C
ATOM   2171  O   VAL A 135      42.419  62.658 109.271  1.00 10.00      A    O
ATOM   2172  CB  VAL A 135      44.166  64.532 107.739  1.00 10.00      A    C
ATOM   2173  HB  VAL A 135      44.048  64.773 108.795  1.00 10.00      A    H
ATOM   2174  CG1 VAL A 135      45.552  64.999 107.152  1.00 10.00      A    C
ATOM   2175 1HG1 VAL A 135      46.297  64.405 107.680  1.00 10.00      A    H
ATOM   2176 2HG1 VAL A 135      45.748  66.059 107.318  1.00 10.00      A    H
ATOM   2177 3HG1 VAL A 135      45.602  64.782 106.085  1.00 10.00      A    H
ATOM   2178  CG2 VAL A 135      43.101  65.450 107.033  1.00 10.00      A    C
ATOM   2179 1HG2 VAL A 135      43.014  65.340 105.952  1.00 10.00      A    H
ATOM   2180 2HG2 VAL A 135      43.415  66.466 107.271  1.00 10.00      A    H
ATOM   2181 3HG2 VAL A 135      42.136  65.249 107.498  1.00 10.00      A    H
ATOM   2182  N   MET A 136      41.406  62.466 107.288  1.00 10.00      A    N
ATOM   2183  H   MET A 136      41.453  62.494 106.279  1.00 10.00      A    H
ATOM   2184  CA  MET A 136      40.175  62.053 107.912  1.00 10.00      A    C
ATOM   2185  HA  MET A 136      40.412  61.349 108.709  1.00 10.00      A    H
ATOM   2186  C   MET A 136      39.203  61.334 106.934  1.00 10.00      A    C
ATOM   2187  O   MET A 136      39.262  61.505 105.708  1.00 10.00      A    O
ATOM   2188  CB  MET A 136      39.495  63.291 108.531  1.00 10.00      A    C
ATOM   2189 1HB  MET A 136      40.200  64.086 108.775  1.00 10.00      A    H
ATOM   2190 2HB  MET A 136      38.779  63.601 107.770  1.00 10.00      A    H
ATOM   2191  CG  MET A 136      38.706  62.942 109.817  1.00 10.00      A    C
ATOM   2192 1HG  MET A 136      37.850  62.276 109.704  1.00 10.00      A    H
ATOM   2193 2HG  MET A 136      39.419  62.323 110.362  1.00 10.00      A    H
ATOM   2194  SD  MET A 136      38.271  64.399 110.750  1.00 10.00      A    S
ATOM   2195  CE  MET A 136      36.822  64.809 109.768  1.00 10.00      A    C
ATOM   2196 1HE  MET A 136      36.382  65.711 110.195  1.00 10.00      A    H
ATOM   2197 2HE  MET A 136      36.093  63.999 109.798  1.00 10.00      A    H
ATOM   2198 3HE  MET A 136      37.112  65.001 108.735  1.00 10.00      A    H
ATOM   2199  N   ARG A 137      38.369  60.458 107.504  1.00 10.00      A    N
ATOM   2200  H   ARG A 137      38.393  60.222 108.486  1.00 10.00      A    H
ATOM   2201  CA  ARG A 137      37.119  60.014 106.805  1.00 10.00      A    C
ATOM   2202  HA  ARG A 137      37.354  59.757 105.772  1.00 10.00      A    H
ATOM   2203  C   ARG A 137      36.079  61.128 106.824  1.00 10.00      A    C
ATOM   2204  O   ARG A 137      36.143  61.956 107.724  1.00 10.00      A    O
ATOM   2205  CB  ARG A 137      36.667  58.680 107.472  1.00 10.00      A    C
ATOM   2206 1HB  ARG A 137      37.477  57.999 107.210  1.00 10.00      A    H
ATOM   2207 2HB  ARG A 137      36.518  58.792 108.546  1.00 10.00      A    H
ATOM   2208  CG  ARG A 137      35.362  58.149 106.850  1.00 10.00      A    C
ATOM   2209 1HG  ARG A 137      34.516  58.812 107.032  1.00 10.00      A    H
ATOM   2210 2HG  ARG A 137      35.430  58.198 105.764  1.00 10.00      A    H
ATOM   2211  CD  ARG A 137      34.897  56.702 107.215  1.00 10.00      A    C
ATOM   2212 1HD  ARG A 137      34.531  56.674 108.242  1.00 10.00      A    H
ATOM   2213 2HD  ARG A 137      34.042  56.461 106.582  1.00 10.00      A    H
ATOM   2214  NE  ARG A 137      35.929  55.672 107.043  1.00 10.00      A    N
ATOM   2215  HE  ARG A 137      36.887  55.929 107.235  1.00 10.00      A    H
ATOM   2216  CZ  ARG A 137      35.643  54.364 106.818  1.00 10.00      A    C
ATOM   2217  NH1 ARG A 137      34.459  53.894 106.764  1.00 10.00      A    N
ATOM   2218 1HH1 ARG A 137      33.655  54.463 106.989  1.00 10.00      A    H
ATOM   2219 2HH1 ARG A 137      34.339  52.918 106.535  1.00 10.00      A    H
ATOM   2220  NH2 ARG A 137      36.630  53.516 106.609  1.00 10.00      A    N
ATOM   2221 1HH2 ARG A 137      37.589  53.830 106.583  1.00 10.00      A    H
ATOM   2222 2HH2 ARG A 137      36.416  52.536 106.492  1.00 10.00      A    H
ATOM   2223  N   GLU A 138      35.064  61.053 105.888  1.00 10.00      A    N
ATOM   2224  H   GLU A 138      35.185  60.457 105.082  1.00 10.00      A    H
ATOM   2225  CA  GLU A 138      33.943  61.953 105.928  1.00 10.00      A    C
ATOM   2226  HA  GLU A 138      33.582  62.211 106.923  1.00 10.00      A    H
ATOM   2227  C   GLU A 138      32.720  61.318 105.170  1.00 10.00      A    C
ATOM   2228  O   GLU A 138      32.793  60.295 104.482  1.00 10.00      A    O
ATOM   2229  CB  GLU A 138      34.293  63.297 105.207  1.00 10.00      A    C
ATOM   2230 1HB  GLU A 138      34.819  62.936 104.323  1.00 10.00      A    H
ATOM   2231 2HB  GLU A 138      33.379  63.724 104.795  1.00 10.00      A    H
ATOM   2232  CG  GLU A 138      35.108  64.368 105.902  1.00 10.00      A    C
ATOM   2233 1HG  GLU A 138      36.052  64.080 106.364  1.00 10.00      A    H
ATOM   2234 2HG  GLU A 138      35.344  65.114 105.143  1.00 10.00      A    H
ATOM   2235  CD  GLU A 138      34.311  65.149 107.025  1.00 10.00      A    C
ATOM   2236  OE1 GLU A 138      33.351  64.630 107.609  1.00 10.00      A    O
ATOM   2237  OE2 GLU A 138      34.734  66.258 107.406  1.00 10.00      A    O
ATOM   2238  N   ASP A 139      31.558  61.827 105.350  1.00 10.00      A    N
ATOM   2239  H   ASP A 139      31.326  62.536 106.032  1.00 10.00      A    H
ATOM   2240  CA  ASP A 139      30.285  61.181 104.776  1.00 10.00      A    C
ATOM   2241  HA  ASP A 139      30.168  60.201 105.239  1.00 10.00      A    H
ATOM   2242  C   ASP A 139      30.348  60.894 103.215  1.00 10.00      A    C
ATOM   2243  O   ASP A 139      30.495  61.847 102.450  1.00 10.00      A    O
ATOM   2244  CB  ASP A 139      29.102  62.011 105.106  1.00 10.00      A    C
ATOM   2245 1HB  ASP A 139      29.038  62.099 106.191  1.00 10.00      A    H
ATOM   2246 2HB  ASP A 139      29.292  63.032 104.773  1.00 10.00      A    H
ATOM   2247  CG  ASP A 139      27.762  61.541 104.556  1.00 10.00      A    C
ATOM   2248  OD1 ASP A 139      26.777  62.360 104.526  1.00 10.00      A    O
ATOM   2249  OD2 ASP A 139      27.586  60.375 104.228  1.00 10.00      A    O
ATOM   2250  N   ARG A 140      30.419  59.636 102.764  1.00 10.00      A    N
ATOM   2251  H   ARG A 140      30.148  58.890 103.389  1.00 10.00      A    H
ATOM   2252  CA  ARG A 140      30.774  59.150 101.379  1.00 10.00      A    C
ATOM   2253  HA  ARG A 140      31.120  58.117 101.429  1.00 10.00      A    H
ATOM   2254  C   ARG A 140      31.942  59.986 100.763  1.00 10.00      A    C
ATOM   2255  O   ARG A 140      31.945  60.434  99.615  1.00 10.00      A    O
ATOM   2256  CB  ARG A 140      29.513  59.225 100.538  1.00 10.00      A    C
ATOM   2257 1HB  ARG A 140      29.072  60.216 100.643  1.00 10.00      A    H
ATOM   2258 2HB  ARG A 140      29.770  59.226  99.479  1.00 10.00      A    H
ATOM   2259  CG  ARG A 140      28.536  58.146 100.871  1.00 10.00      A    C
ATOM   2260 1HG  ARG A 140      28.662  57.232 100.290  1.00 10.00      A    H
ATOM   2261 2HG  ARG A 140      28.699  57.768 101.880  1.00 10.00      A    H
ATOM   2262  CD  ARG A 140      27.030  58.548 100.770  1.00 10.00      A    C
ATOM   2263 1HD  ARG A 140      26.807  59.114  99.865  1.00 10.00      A    H
ATOM   2264 2HD  ARG A 140      26.529  57.581 100.744  1.00 10.00      A    H
ATOM   2265  NE  ARG A 140      26.620  59.296 101.945  1.00 10.00      A    N
ATOM   2266  HE  ARG A 140      27.345  59.711 102.513  1.00 10.00      A    H
ATOM   2267  CZ  ARG A 140      25.327  59.635 102.212  1.00 10.00      A    C
ATOM   2268  NH1 ARG A 140      24.290  59.242 101.514  1.00 10.00      A    N
ATOM   2269 1HH1 ARG A 140      24.398  58.530 100.806  1.00 10.00      A    H
ATOM   2270 2HH1 ARG A 140      23.374  59.613 101.722  1.00 10.00      A    H
ATOM   2271  NH2 ARG A 140      25.027  60.472 103.119  1.00 10.00      A    N
ATOM   2272 1HH2 ARG A 140      25.833  60.889 103.563  1.00 10.00      A    H
ATOM   2273 2HH2 ARG A 140      24.140  60.957 103.125  1.00 10.00      A    H
ATOM   2274  N   SER A 141      32.989  60.292 101.567  1.00 10.00      A    N
ATOM   2275  H   SER A 141      33.071  59.818 102.456  1.00 10.00      A    H
ATOM   2276  CA  SER A 141      34.032  61.310 101.295  1.00 10.00      A    C
ATOM   2277  HA  SER A 141      34.290  61.382 100.238  1.00 10.00      A    H
ATOM   2278  C   SER A 141      35.363  61.060 102.070  1.00 10.00      A    C
ATOM   2279  O   SER A 141      35.369  60.314 103.036  1.00 10.00      A    O
ATOM   2280  CB  SER A 141      33.419  62.696 101.577  1.00 10.00      A    C
ATOM   2281 1HB  SER A 141      32.594  62.856 100.884  1.00 10.00      A    H
ATOM   2282 2HB  SER A 141      32.903  62.656 102.536  1.00 10.00      A    H
ATOM   2283  OG  SER A 141      34.358  63.721 101.449  1.00 10.00      A    O
ATOM   2284  HG  SER A 141      34.072  64.336 100.769  1.00 10.00      A    H
ATOM   2285  N   VAL A 142      36.467  61.596 101.622  1.00 10.00      A    N
ATOM   2286  H   VAL A 142      36.254  62.251 100.883  1.00 10.00      A    H
ATOM   2287  CA  VAL A 142      37.729  61.607 102.263  1.00 10.00      A    C
ATOM   2288  HA  VAL A 142      37.590  61.360 103.316  1.00 10.00      A    H
ATOM   2289  C   VAL A 142      38.410  62.993 102.189  1.00 10.00      A    C
ATOM   2290  O   VAL A 142      38.246  63.763 101.222  1.00 10.00      A    O
ATOM   2291  CB  VAL A 142      38.710  60.430 101.826  1.00 10.00      A    C
ATOM   2292  HB  VAL A 142      38.084  59.539 101.790  1.00 10.00      A    H
ATOM   2293  CG1 VAL A 142      39.215  60.675 100.351  1.00 10.00      A    C
ATOM   2294 1HG1 VAL A 142      39.998  61.415 100.516  1.00 10.00      A    H
ATOM   2295 2HG1 VAL A 142      38.409  61.122  99.768  1.00 10.00      A    H
ATOM   2296 3HG1 VAL A 142      39.627  59.824  99.808  1.00 10.00      A    H
ATOM   2297  CG2 VAL A 142      39.863  60.228 102.705  1.00 10.00      A    C
ATOM   2298 1HG2 VAL A 142      40.343  59.300 102.395  1.00 10.00      A    H
ATOM   2299 2HG2 VAL A 142      39.484  60.120 103.721  1.00 10.00      A    H
ATOM   2300 3HG2 VAL A 142      40.588  61.041 102.672  1.00 10.00      A    H
ATOM   2301  N   ARG A 143      39.147  63.286 103.303  1.00 10.00      A    N
ATOM   2302  H   ARG A 143      39.247  62.614 104.050  1.00 10.00      A    H
ATOM   2303  CA  ARG A 143      39.766  64.614 103.576  1.00 10.00      A    C
ATOM   2304  HA  ARG A 143      39.546  65.329 102.784  1.00 10.00      A    H
ATOM   2305  C   ARG A 143      41.263  64.487 103.761  1.00 10.00      A    C
ATOM   2306  O   ARG A 143      41.805  63.538 104.395  1.00 10.00      A    O
ATOM   2307  CB  ARG A 143      39.201  65.205 104.877  1.00 10.00      A    C
ATOM   2308 1HB  ARG A 143      38.114  65.162 104.799  1.00 10.00      A    H
ATOM   2309 2HB  ARG A 143      39.345  64.486 105.683  1.00 10.00      A    H
ATOM   2310  CG  ARG A 143      39.653  66.579 105.298  1.00 10.00      A    C
ATOM   2311 1HG  ARG A 143      40.735  66.661 105.191  1.00 10.00      A    H
ATOM   2312 2HG  ARG A 143      39.254  67.357 104.646  1.00 10.00      A    H
ATOM   2313  CD  ARG A 143      39.276  66.913 106.751  1.00 10.00      A    C
ATOM   2314 1HD  ARG A 143      38.229  67.217 106.745  1.00 10.00      A    H
ATOM   2315 2HD  ARG A 143      39.333  66.019 107.372  1.00 10.00      A    H
ATOM   2316  NE  ARG A 143      40.106  67.965 107.301  1.00 10.00      A    N
ATOM   2317  HE  ARG A 143      40.782  67.593 107.952  1.00 10.00      A    H
ATOM   2318  CZ  ARG A 143      39.767  69.264 107.365  1.00 10.00      A    C
ATOM   2319  NH1 ARG A 143      38.628  69.743 106.906  1.00 10.00      A    N
ATOM   2320 1HH1 ARG A 143      37.918  69.171 106.473  1.00 10.00      A    H
ATOM   2321 2HH1 ARG A 143      38.374  70.615 107.349  1.00 10.00      A    H
ATOM   2322  NH2 ARG A 143      40.642  70.072 107.861  1.00 10.00      A    N
ATOM   2323 1HH2 ARG A 143      41.484  69.624 108.193  1.00 10.00      A    H
ATOM   2324 2HH2 ARG A 143      40.459  71.038 108.092  1.00 10.00      A    H
ATOM   2325  N   LEU A 144      41.950  65.273 102.953  1.00 10.00      A    N
ATOM   2326  H   LEU A 144      41.437  66.040 102.543  1.00 10.00      A    H
ATOM   2327  CA  LEU A 144      43.324  65.077 102.461  1.00 10.00      A    C
ATOM   2328  HA  LEU A 144      43.817  64.290 103.031  1.00 10.00      A    H
ATOM   2329  C   LEU A 144      44.023  66.393 102.649  1.00 10.00      A    C
ATOM   2330  O   LEU A 144      43.576  67.414 102.142  1.00 10.00      A    O
ATOM   2331  CB  LEU A 144      43.159  64.520 100.983  1.00 10.00      A    C
ATOM   2332 1HB  LEU A 144      42.669  63.552 101.092  1.00 10.00      A    H
ATOM   2333 2HB  LEU A 144      42.578  65.274 100.453  1.00 10.00      A    H
ATOM   2334  CG  LEU A 144      44.551  64.321 100.366  1.00 10.00      A    C
ATOM   2335  HG  LEU A 144      45.279  64.204 101.168  1.00 10.00      A    H
ATOM   2336  CD1 LEU A 144      44.661  63.164  99.350  1.00 10.00      A    C
ATOM   2337 1HD1 LEU A 144      45.667  63.179  98.931  1.00 10.00      A    H
ATOM   2338 2HD1 LEU A 144      43.934  63.345  98.558  1.00 10.00      A    H
ATOM   2339 3HD1 LEU A 144      44.470  62.191  99.803  1.00 10.00      A    H
ATOM   2340  CD2 LEU A 144      44.931  65.576  99.554  1.00 10.00      A    C
ATOM   2341 1HD2 LEU A 144      45.880  65.362  99.063  1.00 10.00      A    H
ATOM   2342 2HD2 LEU A 144      45.073  66.367 100.291  1.00 10.00      A    H
ATOM   2343 3HD2 LEU A 144      44.201  65.897  98.812  1.00 10.00      A    H
ATOM   2344  N   SER A 145      45.167  66.352 103.355  1.00 10.00      A    N
ATOM   2345  H   SER A 145      45.492  65.508 103.805  1.00 10.00      A    H
ATOM   2346  CA  SER A 145      46.130  67.469 103.311  1.00 10.00      A    C
ATOM   2347  HA  SER A 145      45.697  68.468 103.284  1.00 10.00      A    H
ATOM   2348  C   SER A 145      47.104  67.365 102.095  1.00 10.00      A    C
ATOM   2349  O   SER A 145      47.367  66.277 101.672  1.00 10.00      A    O
ATOM   2350  CB  SER A 145      46.939  67.439 104.596  1.00 10.00      A    C
ATOM   2351 1HB  SER A 145      46.271  67.465 105.458  1.00 10.00      A    H
ATOM   2352 2HB  SER A 145      47.501  66.507 104.662  1.00 10.00      A    H
ATOM   2353  OG  SER A 145      47.879  68.542 104.685  1.00 10.00      A    O
ATOM   2354  HG  SER A 145      48.301  68.447 105.542  1.00 10.00      A    H
ATOM   2355  N   ILE A 146      47.526  68.502 101.505  1.00 10.00      A    N
ATOM   2356  H   ILE A 146      47.229  69.375 101.917  1.00 10.00      A    H
ATOM   2357  CA  ILE A 146      48.545  68.617 100.437  1.00 10.00      A    C
ATOM   2358  HA  ILE A 146      48.949  67.630 100.212  1.00 10.00      A    H
ATOM   2359  C   ILE A 146      49.681  69.446 101.094  1.00 10.00      A    C
ATOM   2360  O   ILE A 146      49.376  70.218 102.052  1.00 10.00      A    O
ATOM   2361  CB  ILE A 146      47.993  69.219  99.142  1.00 10.00      A    C
ATOM   2362  HB  ILE A 146      47.463  70.144  99.374  1.00 10.00      A    H
ATOM   2363  CG1 ILE A 146      46.961  68.237  98.551  1.00 10.00      A    C
ATOM   2364 1HG1 ILE A 146      47.473  67.306  98.308  1.00 10.00      A    H
ATOM   2365 2HG1 ILE A 146      46.186  68.063  99.297  1.00 10.00      A    H
ATOM   2366  CG2 ILE A 146      49.126  69.604  98.237  1.00 10.00      A    C
ATOM   2367 1HG2 ILE A 146      49.680  70.464  98.613  1.00 10.00      A    H
ATOM   2368 2HG2 ILE A 146      48.686  69.849  97.271  1.00 10.00      A    H
ATOM   2369 3HG2 ILE A 146      49.802  68.757  98.124  1.00 10.00      A    H
ATOM   2370  CD1 ILE A 146      46.065  68.725  97.375  1.00 10.00      A    C
ATOM   2371 1HD1 ILE A 146      45.336  68.004  97.007  1.00 10.00      A    H
ATOM   2372 2HD1 ILE A 146      46.740  69.007  96.566  1.00 10.00      A    H
ATOM   2373 3HD1 ILE A 146      45.548  69.611  97.743  1.00 10.00      A    H
ATOM   2374  N   GLN A 147      50.902  69.318 100.659  1.00 10.00      A    N
ATOM   2375  H   GLN A 147      51.211  68.546 100.086  1.00 10.00      A    H
ATOM   2376  CA  GLN A 147      52.060  70.277 100.968  1.00 10.00      A    C
ATOM   2377  HA  GLN A 147      51.642  71.242 101.254  1.00 10.00      A    H
ATOM   2378  C   GLN A 147      52.810  70.501  99.611  1.00 10.00      A    C
ATOM   2379  O   GLN A 147      53.126  69.558  98.959  1.00 10.00      A    O
ATOM   2380  CB  GLN A 147      52.904  69.876 102.134  1.00 10.00      A    C
ATOM   2381 1HB  GLN A 147      52.263  70.048 102.999  1.00 10.00      A    H
ATOM   2382 2HB  GLN A 147      53.226  68.835 102.102  1.00 10.00      A    H
ATOM   2383  CG  GLN A 147      54.186  70.746 102.332  1.00 10.00      A    C
ATOM   2384 1HG  GLN A 147      54.886  70.321 101.613  1.00 10.00      A    H
ATOM   2385 2HG  GLN A 147      54.038  71.809 102.143  1.00 10.00      A    H
ATOM   2386  CD  GLN A 147      54.807  70.598 103.741  1.00 10.00      A    C
ATOM   2387  OE1 GLN A 147      54.114  70.337 104.674  1.00 10.00      A    O
ATOM   2388  NE2 GLN A 147      56.065  70.927 103.888  1.00 10.00      A    N
ATOM   2389 1HE2 GLN A 147      56.412  70.812 104.829  1.00 10.00      A    H
ATOM   2390 2HE2 GLN A 147      56.685  71.240 103.155  1.00 10.00      A    H
ATOM   2391  N   SER A 148      53.026  71.776  99.261  1.00 10.00      A    N
ATOM   2392  H   SER A 148      52.718  72.548  99.834  1.00 10.00      A    H
ATOM   2393  CA  SER A 148      53.661  72.230  97.961  1.00 10.00      A    C
ATOM   2394  HA  SER A 148      53.497  71.384  97.293  1.00 10.00      A    H
ATOM   2395  C   SER A 148      55.145  72.539  98.043  1.00 10.00      A    C
ATOM   2396  O   SER A 148      55.671  72.893  99.118  1.00 10.00      A    O
ATOM   2397  CB  SER A 148      52.843  73.458  97.388  1.00 10.00      A    C
ATOM   2398 1HB  SER A 148      53.265  73.660  96.403  1.00 10.00      A    H
ATOM   2399 2HB  SER A 148      51.822  73.099  97.259  1.00 10.00      A    H
ATOM   2400  OG  SER A 148      53.020  74.583  98.288  1.00 10.00      A    O
ATOM   2401  HG  SER A 148      52.318  74.502  98.938  1.00 10.00      A    H
ATOM   2402  N   SER A 149      55.851  72.299  96.954  1.00 10.00      A    N
ATOM   2403  H   SER A 149      55.430  72.079  96.062  1.00 10.00      A    H
ATOM   2404  CA  SER A 149      57.269  72.778  96.852  1.00 10.00      A    C
ATOM   2405  HA  SER A 149      57.819  72.167  97.568  1.00 10.00      A    H
ATOM   2406  C   SER A 149      57.498  74.231  97.067  1.00 10.00      A    C
ATOM   2407  O   SER A 149      56.993  75.035  96.351  1.00 10.00      A    O
ATOM   2408  CB  SER A 149      57.782  72.488  95.473  1.00 10.00      A    C
ATOM   2409 1HB  SER A 149      58.861  72.633  95.412  1.00 10.00      A    H
ATOM   2410 2HB  SER A 149      57.649  71.438  95.213  1.00 10.00      A    H
ATOM   2411  OG  SER A 149      57.096  73.060  94.372  1.00 10.00      A    O
ATOM   2412  HG  SER A 149      57.260  72.508  93.604  1.00 10.00      A    H
ATOM   2413  N   PRO A 150      58.540  74.646  97.804  1.00 10.00      A    N
ATOM   2414  CA  PRO A 150      59.038  76.089  97.839  1.00 10.00      A    C
ATOM   2415  HA  PRO A 150      58.203  76.703  98.180  1.00 10.00      A    H
ATOM   2416  C   PRO A 150      59.598  76.643  96.548  1.00 10.00      A    C
ATOM   2417  O   PRO A 150      59.957  77.840  96.528  1.00 10.00      A    O
ATOM   2418  CB  PRO A 150      60.058  76.156  99.005  1.00 10.00      A    C
ATOM   2419 1HB  PRO A 150      60.878  76.845  98.804  1.00 10.00      A    H
ATOM   2420 2HB  PRO A 150      59.566  76.370  99.954  1.00 10.00      A    H
ATOM   2421  CG  PRO A 150      60.568  74.725  98.997  1.00 10.00      A    C
ATOM   2422 1HG  PRO A 150      61.197  74.584  98.118  1.00 10.00      A    H
ATOM   2423 2HG  PRO A 150      61.084  74.399  99.900  1.00 10.00      A    H
ATOM   2424  CD  PRO A 150      59.275  73.933  98.833  1.00 10.00      A    C
ATOM   2425 1HD  PRO A 150      59.606  72.972  98.439  1.00 10.00      A    H
ATOM   2426 2HD  PRO A 150      58.681  73.904  99.746  1.00 10.00      A    H
ATOM   2427  N   LYS A 151      59.873  75.847  95.474  1.00 10.00      A    N
ATOM   2428  H   LYS A 151      59.887  74.859  95.683  1.00 10.00      A    H
ATOM   2429  CA  LYS A 151      60.395  76.218  94.137  1.00 10.00      A    C
ATOM   2430  HA  LYS A 151      60.864  77.178  94.349  1.00 10.00      A    H
ATOM   2431  C   LYS A 151      59.367  76.460  92.987  1.00 10.00      A    C
ATOM   2432  O   LYS A 151      59.801  76.988  91.964  1.00 10.00      A    O
ATOM   2433  CB  LYS A 151      61.301  75.080  93.724  1.00 10.00      A    C
ATOM   2434 1HB  LYS A 151      60.765  74.131  93.767  1.00 10.00      A    H
ATOM   2435 2HB  LYS A 151      61.597  75.188  92.680  1.00 10.00      A    H
ATOM   2436  CG  LYS A 151      62.583  75.095  94.595  1.00 10.00      A    C
ATOM   2437 1HG  LYS A 151      63.006  76.098  94.550  1.00 10.00      A    H
ATOM   2438 2HG  LYS A 151      62.295  74.850  95.618  1.00 10.00      A    H
ATOM   2439  CD  LYS A 151      63.643  74.106  94.120  1.00 10.00      A    C
ATOM   2440 1HD  LYS A 151      63.185  73.131  93.955  1.00 10.00      A    H
ATOM   2441 2HD  LYS A 151      64.090  74.468  93.194  1.00 10.00      A    H
ATOM   2442  CE  LYS A 151      64.654  73.971  95.248  1.00 10.00      A    C
ATOM   2443 1HE  LYS A 151      65.071  74.949  95.491  1.00 10.00      A    H
ATOM   2444 2HE  LYS A 151      64.157  73.615  96.150  1.00 10.00      A    H
ATOM   2445  NZ  LYS A 151      65.726  73.008  94.774  1.00 10.00      A    N
ATOM   2446 1HZ  LYS A 151      65.333  72.078  94.774  1.00 10.00      A    H
ATOM   2447 2HZ  LYS A 151      66.494  73.049  95.429  1.00 10.00      A    H
ATOM   2448 3HZ  LYS A 151      66.059  73.234  93.848  1.00 10.00      A    H
ATOM   2449  N   CYS A 152      58.072  76.131  93.237  1.00 10.00      A    N
ATOM   2450  H   CYS A 152      57.890  75.575  94.061  1.00 10.00      A    H
ATOM   2451  CA  CYS A 152      56.863  76.244  92.331  1.00 10.00      A    C
ATOM   2452  HA  CYS A 152      56.793  75.391  91.656  1.00 10.00      A    H
ATOM   2453  C   CYS A 152      56.782  77.529  91.452  1.00 10.00      A    C
ATOM   2454  O   CYS A 152      57.057  78.648  91.937  1.00 10.00      A    O
ATOM   2455  CB  CYS A 152      55.631  76.134  93.203  1.00 10.00      A    C
ATOM   2456 1HB  CYS A 152      55.695  75.252  93.841  1.00 10.00      A    H
ATOM   2457 2HB  CYS A 152      55.561  76.992  93.871  1.00 10.00      A    H
ATOM   2458  SG  CYS A 152      54.171  75.971  92.211  1.00 10.00      A    S
ATOM   2459  HG  CYS A 152      54.255  77.143  91.574  1.00 10.00      A    H
ATOM   2460  N   ILE A 153      56.329  77.424  90.203  1.00 10.00      A    N
ATOM   2461  H   ILE A 153      56.239  76.495  89.815  1.00 10.00      A    H
ATOM   2462  CA  ILE A 153      55.998  78.538  89.299  1.00 10.00      A    C
ATOM   2463  HA  ILE A 153      56.896  79.133  89.132  1.00 10.00      A    H
ATOM   2464  C   ILE A 153      54.955  79.370  90.019  1.00 10.00      A    C
ATOM   2465  O   ILE A 153      54.062  78.889  90.750  1.00 10.00      A    O
ATOM   2466  CB  ILE A 153      55.427  77.993  87.997  1.00 10.00      A    C
ATOM   2467  HB  ILE A 153      54.792  77.132  88.206  1.00 10.00      A    H
ATOM   2468  CG1 ILE A 153      56.691  77.308  87.307  1.00 10.00      A    C
ATOM   2469 1HG1 ILE A 153      57.363  78.133  87.071  1.00 10.00      A    H
ATOM   2470 2HG1 ILE A 153      57.113  76.660  88.075  1.00 10.00      A    H
ATOM   2471  CG2 ILE A 153      54.677  79.010  87.066  1.00 10.00      A    C
ATOM   2472 1HG2 ILE A 153      53.687  79.001  87.523  1.00 10.00      A    H
ATOM   2473 2HG2 ILE A 153      54.607  78.645  86.041  1.00 10.00      A    H
ATOM   2474 3HG2 ILE A 153      55.068  80.027  87.064  1.00 10.00      A    H
ATOM   2475  CD1 ILE A 153      56.433  76.485  86.017  1.00 10.00      A    C
ATOM   2476 1HD1 ILE A 153      56.102  77.146  85.216  1.00 10.00      A    H
ATOM   2477 2HD1 ILE A 153      55.652  75.755  86.231  1.00 10.00      A    H
ATOM   2478 3HD1 ILE A 153      57.341  75.966  85.709  1.00 10.00      A    H
ATOM   2479  N   VAL A 154      54.920  80.658  89.623  1.00 10.00      A    N
ATOM   2480  H   VAL A 154      55.632  80.986  88.987  1.00 10.00      A    H
ATOM   2481  CA  VAL A 154      53.935  81.612  90.092  1.00 10.00      A    C
ATOM   2482  HA  VAL A 154      53.418  81.181  90.950  1.00 10.00      A    H
ATOM   2483  C   VAL A 154      52.896  81.793  88.959  1.00 10.00      A    C
ATOM   2484  O   VAL A 154      53.128  82.127  87.769  1.00 10.00      A    O
ATOM   2485  CB  VAL A 154      54.487  82.978  90.593  1.00 10.00      A    C
ATOM   2486  HB  VAL A 154      55.192  83.340  89.844  1.00 10.00      A    H
ATOM   2487  CG1 VAL A 154      53.430  84.078  90.713  1.00 10.00      A    C
ATOM   2488 1HG1 VAL A 154      53.879  84.903  91.265  1.00 10.00      A    H
ATOM   2489 2HG1 VAL A 154      52.558  83.710  91.253  1.00 10.00      A    H
ATOM   2490 3HG1 VAL A 154      53.127  84.424  89.725  1.00 10.00      A    H
ATOM   2491  CG2 VAL A 154      55.246  82.648  91.888  1.00 10.00      A    C
ATOM   2492 1HG2 VAL A 154      55.931  83.474  92.080  1.00 10.00      A    H
ATOM   2493 2HG2 VAL A 154      55.816  81.735  91.717  1.00 10.00      A    H
ATOM   2494 3HG2 VAL A 154      54.590  82.512  92.747  1.00 10.00      A    H
ATOM   2495  N   GLY A 155      51.634  81.523  89.227  1.00 10.00      A    N
ATOM   2496  H   GLY A 155      51.394  81.266  90.174  1.00 10.00      A    H
ATOM   2497  CA  GLY A 155      50.486  81.489  88.270  1.00 10.00      A    C
ATOM   2498 1HA  GLY A 155      50.376  82.494  87.864  1.00 10.00      A    H
ATOM   2499 2HA  GLY A 155      50.886  80.966  87.401  1.00 10.00      A    H
ATOM   2500  C   GLY A 155      49.253  80.918  88.795  1.00 10.00      A    C
ATOM   2501  O   GLY A 155      49.184  80.488  89.929  1.00 10.00      A    O
ATOM   2502  N   LYS A 156      48.223  80.841  87.957  1.00 10.00      A    N
ATOM   2503  H   LYS A 156      48.397  81.131  87.006  1.00 10.00      A    H
ATOM   2504  CA  LYS A 156      46.863  80.305  88.213  1.00 10.00      A    C
ATOM   2505  HA  LYS A 156      46.663  80.269  89.284  1.00 10.00      A    H
ATOM   2506  C   LYS A 156      46.697  78.907  87.624  1.00 10.00      A    C
ATOM   2507  O   LYS A 156      46.336  78.687  86.493  1.00 10.00      A    O
ATOM   2508  CB  LYS A 156      45.728  81.213  87.662  1.00 10.00      A    C
ATOM   2509 1HB  LYS A 156      45.845  82.197  88.115  1.00 10.00      A    H
ATOM   2510 2HB  LYS A 156      45.779  81.180  86.574  1.00 10.00      A    H
ATOM   2511  CG  LYS A 156      44.328  80.799  88.052  1.00 10.00      A    C
ATOM   2512 1HG  LYS A 156      44.095  79.812  87.653  1.00 10.00      A    H
ATOM   2513 2HG  LYS A 156      44.245  80.702  89.135  1.00 10.00      A    H
ATOM   2514  CD  LYS A 156      43.309  81.821  87.596  1.00 10.00      A    C
ATOM   2515 1HD  LYS A 156      42.426  81.788  88.235  1.00 10.00      A    H
ATOM   2516 2HD  LYS A 156      43.684  82.831  87.763  1.00 10.00      A    H
ATOM   2517  CE  LYS A 156      42.986  81.633  86.102  1.00 10.00      A    C
ATOM   2518 1HE  LYS A 156      42.397  82.486  85.765  1.00 10.00      A    H
ATOM   2519 2HE  LYS A 156      43.919  81.665  85.539  1.00 10.00      A    H
ATOM   2520  NZ  LYS A 156      42.365  80.304  85.746  1.00 10.00      A    N
ATOM   2521 1HZ  LYS A 156      42.820  79.525  86.200  1.00 10.00      A    H
ATOM   2522 2HZ  LYS A 156      42.435  80.198  84.744  1.00 10.00      A    H
ATOM   2523 3HZ  LYS A 156      41.392  80.330  86.015  1.00 10.00      A    H
ATOM   2524  N   PHE A 157      47.056  77.841  88.421  1.00 10.00      A    N
ATOM   2525  H   PHE A 157      47.227  78.083  89.386  1.00 10.00      A    H
ATOM   2526  CA  PHE A 157      46.999  76.393  88.125  1.00 10.00      A    C
ATOM   2527  HA  PHE A 157      47.450  76.098  87.178  1.00 10.00      A    H
ATOM   2528  C   PHE A 157      45.510  75.936  88.083  1.00 10.00      A    C
ATOM   2529  O   PHE A 157      44.639  76.624  88.560  1.00 10.00      A    O
ATOM   2530  CB  PHE A 157      47.742  75.639  89.284  1.00 10.00      A    C
ATOM   2531 1HB  PHE A 157      47.355  75.789  90.292  1.00 10.00      A    H
ATOM   2532 2HB  PHE A 157      47.607  74.564  89.161  1.00 10.00      A    H
ATOM   2533  CG  PHE A 157      49.243  75.932  89.301  1.00 10.00      A    C
ATOM   2534  CD1 PHE A 157      49.842  77.103  89.777  1.00 10.00      A    C
ATOM   2535  HD1 PHE A 157      49.125  77.866  90.043  1.00 10.00      A    H
ATOM   2536  CD2 PHE A 157      50.108  74.932  88.827  1.00 10.00      A    C
ATOM   2537  HD2 PHE A 157      49.700  74.010  88.441  1.00 10.00      A    H
ATOM   2538  CE1 PHE A 157      51.193  77.278  89.926  1.00 10.00      A    C
ATOM   2539  HE1 PHE A 157      51.641  78.154  90.373  1.00 10.00      A    H
ATOM   2540  CE2 PHE A 157      51.493  75.116  88.854  1.00 10.00      A    C
ATOM   2541  HE2 PHE A 157      52.154  74.316  88.557  1.00 10.00      A    H
ATOM   2542  CZ  PHE A 157      52.058  76.266  89.423  1.00 10.00      A    C
ATOM   2543  HZ  PHE A 157      53.129  76.335  89.543  1.00 10.00      A    H
ATOM   2544  N   ARG A 158      45.282  74.679  87.719  1.00 10.00      A    N
ATOM   2545  H   ARG A 158      46.025  74.221  87.212  1.00 10.00      A    H
ATOM   2546  CA  ARG A 158      44.140  73.839  88.104  1.00 10.00      A    C
ATOM   2547  HA  ARG A 158      43.581  74.330  88.900  1.00 10.00      A    H
ATOM   2548  C   ARG A 158      44.533  72.428  88.604  1.00 10.00      A    C
ATOM   2549  O   ARG A 158      45.523  71.878  88.072  1.00 10.00      A    O
ATOM   2550  CB  ARG A 158      43.112  73.680  86.911  1.00 10.00      A    C
ATOM   2551 1HB  ARG A 158      42.370  72.952  87.238  1.00 10.00      A    H
ATOM   2552 2HB  ARG A 158      42.559  74.606  86.756  1.00 10.00      A    H
ATOM   2553  CG  ARG A 158      43.696  73.222  85.566  1.00 10.00      A    C
ATOM   2554 1HG  ARG A 158      44.469  72.484  85.780  1.00 10.00      A    H
ATOM   2555 2HG  ARG A 158      42.905  72.712  85.016  1.00 10.00      A    H
ATOM   2556  CD  ARG A 158      44.315  74.285  84.615  1.00 10.00      A    C
ATOM   2557 1HD  ARG A 158      43.514  74.986  84.381  1.00 10.00      A    H
ATOM   2558 2HD  ARG A 158      45.160  74.746  85.128  1.00 10.00      A    H
ATOM   2559  NE  ARG A 158      44.765  73.614  83.409  1.00 10.00      A    N
ATOM   2560  HE  ARG A 158      44.719  72.605  83.368  1.00 10.00      A    H
ATOM   2561  CZ  ARG A 158      45.598  74.244  82.525  1.00 10.00      A    C
ATOM   2562  NH1 ARG A 158      45.831  75.536  82.388  1.00 10.00      A    N
ATOM   2563 1HH1 ARG A 158      45.398  76.131  83.079  1.00 10.00      A    H
ATOM   2564 2HH1 ARG A 158      46.415  75.939  81.669  1.00 10.00      A    H
ATOM   2565  NH2 ARG A 158      46.084  73.495  81.517  1.00 10.00      A    N
ATOM   2566 1HH2 ARG A 158      45.663  72.583  81.407  1.00 10.00      A    H
ATOM   2567 2HH2 ARG A 158      46.823  73.788  80.894  1.00 10.00      A    H
ATOM   2568  N   MET A 159      43.760  71.804  89.537  1.00 10.00      A    N
ATOM   2569  H   MET A 159      43.019  72.274  90.037  1.00 10.00      A    H
ATOM   2570  CA  MET A 159      44.021  70.405  90.020  1.00 10.00      A    C
ATOM   2571  HA  MET A 159      45.065  70.131  89.873  1.00 10.00      A    H
ATOM   2572  C   MET A 159      43.135  69.403  89.275  1.00 10.00      A    C
ATOM   2573  O   MET A 159      41.991  69.610  89.043  1.00 10.00      A    O
ATOM   2574  CB  MET A 159      43.668  70.452  91.529  1.00 10.00      A    C
ATOM   2575 1HB  MET A 159      43.989  71.337  92.079  1.00 10.00      A    H
ATOM   2576 2HB  MET A 159      42.581  70.491  91.594  1.00 10.00      A    H
ATOM   2577  CG  MET A 159      44.185  69.199  92.216  1.00 10.00      A    C
ATOM   2578 1HG  MET A 159      43.799  68.301  91.735  1.00 10.00      A    H
ATOM   2579 2HG  MET A 159      45.268  69.080  92.232  1.00 10.00      A    H
ATOM   2580  SD  MET A 159      43.644  69.076  94.005  1.00 10.00      A    S
ATOM   2581  CE  MET A 159      41.831  68.621  93.830  1.00 10.00      A    C
ATOM   2582 1HE  MET A 159      41.669  67.929  93.004  1.00 10.00      A    H
ATOM   2583 2HE  MET A 159      41.333  69.567  93.616  1.00 10.00      A    H
ATOM   2584 3HE  MET A 159      41.423  68.195  94.747  1.00 10.00      A    H
ATOM   2585  N   TYR A 160      43.683  68.181  89.026  1.00 10.00      A    N
ATOM   2586  H   TYR A 160      44.662  68.014  89.206  1.00 10.00      A    H
ATOM   2587  CA  TYR A 160      42.872  67.020  88.657  1.00 10.00      A    C
ATOM   2588  HA  TYR A 160      41.846  67.334  88.467  1.00 10.00      A    H
ATOM   2589  C   TYR A 160      42.834  65.922  89.749  1.00 10.00      A    C
ATOM   2590  O   TYR A 160      43.625  65.948  90.702  1.00 10.00      A    O
ATOM   2591  CB  TYR A 160      43.379  66.452  87.309  1.00 10.00      A    C
ATOM   2592 1HB  TYR A 160      44.417  66.709  87.097  1.00 10.00      A    H
ATOM   2593 2HB  TYR A 160      43.447  65.366  87.367  1.00 10.00      A    H
ATOM   2594  CG  TYR A 160      42.519  66.833  86.121  1.00 10.00      A    C
ATOM   2595  CD1 TYR A 160      41.486  66.006  85.588  1.00 10.00      A    C
ATOM   2596  HD1 TYR A 160      41.313  65.061  86.082  1.00 10.00      A    H
ATOM   2597  CD2 TYR A 160      42.698  68.097  85.445  1.00 10.00      A    C
ATOM   2598  HD2 TYR A 160      43.427  68.799  85.822  1.00 10.00      A    H
ATOM   2599  CE1 TYR A 160      40.912  66.220  84.311  1.00 10.00      A    C
ATOM   2600  HE1 TYR A 160      40.195  65.511  83.926  1.00 10.00      A    H
ATOM   2601  CE2 TYR A 160      42.153  68.325  84.152  1.00 10.00      A    C
ATOM   2602  HE2 TYR A 160      42.333  69.230  83.590  1.00 10.00      A    H
ATOM   2603  CZ  TYR A 160      41.352  67.303  83.578  1.00 10.00      A    C
ATOM   2604  OH  TYR A 160      41.029  67.477  82.237  1.00 10.00      A    O
ATOM   2605  HH  TYR A 160      40.421  66.797  81.940  1.00 10.00      A    H
ATOM   2606  N   VAL A 161      42.064  64.861  89.589  1.00 10.00      A    N
ATOM   2607  H   VAL A 161      41.412  64.982  88.828  1.00 10.00      A    H
ATOM   2608  CA  VAL A 161      41.939  63.632  90.375  1.00 10.00      A    C
ATOM   2609  HA  VAL A 161      42.854  63.413  90.924  1.00 10.00      A    H
ATOM   2610  C   VAL A 161      41.644  62.401  89.467  1.00 10.00      A    C
ATOM   2611  O   VAL A 161      40.797  62.427  88.645  1.00 10.00      A    O
ATOM   2612  CB  VAL A 161      40.908  63.703  91.533  1.00 10.00      A    C
ATOM   2613  HB  VAL A 161      39.912  63.713  91.091  1.00 10.00      A    H
ATOM   2614  CG1 VAL A 161      41.098  62.471  92.470  1.00 10.00      A    C
ATOM   2615 1HG1 VAL A 161      41.037  61.516  91.948  1.00 10.00      A    H
ATOM   2616 2HG1 VAL A 161      40.317  62.522  93.228  1.00 10.00      A    H
ATOM   2617 3HG1 VAL A 161      42.074  62.563  92.946  1.00 10.00      A    H
ATOM   2618  CG2 VAL A 161      41.026  65.005  92.367  1.00 10.00      A    C
ATOM   2619 1HG2 VAL A 161      40.284  64.988  93.166  1.00 10.00      A    H
ATOM   2620 2HG2 VAL A 161      40.824  65.843  91.700  1.00 10.00      A    H
ATOM   2621 3HG2 VAL A 161      42.022  65.114  92.798  1.00 10.00      A    H
ATOM   2622  N   ALA A 162      42.503  61.384  89.567  1.00 10.00      A    N
ATOM   2623  H   ALA A 162      43.295  61.580  90.162  1.00 10.00      A    H
ATOM   2624  CA  ALA A 162      42.568  60.105  88.824  1.00 10.00      A    C
ATOM   2625  HA  ALA A 162      41.696  60.128  88.171  1.00 10.00      A    H
ATOM   2626  C   ALA A 162      42.381  58.898  89.792  1.00 10.00      A    C
ATOM   2627  O   ALA A 162      42.649  58.990  90.941  1.00 10.00      A    O
ATOM   2628  CB  ALA A 162      43.813  59.981  88.009  1.00 10.00      A    C
ATOM   2629 1HB  ALA A 162      43.678  59.248  87.214  1.00 10.00      A    H
ATOM   2630 2HB  ALA A 162      44.637  59.671  88.653  1.00 10.00      A    H
ATOM   2631 3HB  ALA A 162      44.038  60.954  87.573  1.00 10.00      A    H
ATOM   2632  N   VAL A 163      41.814  57.811  89.317  1.00 10.00      A    N
ATOM   2633  H   VAL A 163      41.740  57.748  88.312  1.00 10.00      A    H
ATOM   2634  CA  VAL A 163      41.561  56.542  90.046  1.00 10.00      A    C
ATOM   2635  HA  VAL A 163      42.129  56.602  90.974  1.00 10.00      A    H
ATOM   2636  C   VAL A 163      42.156  55.302  89.264  1.00 10.00      A    C
ATOM   2637  O   VAL A 163      42.295  55.381  88.065  1.00 10.00      A    O
ATOM   2638  CB  VAL A 163      40.013  56.400  90.253  1.00 10.00      A    C
ATOM   2639  HB  VAL A 163      39.567  56.362  89.259  1.00 10.00      A    H
ATOM   2640  CG1 VAL A 163      39.525  55.208  91.025  1.00 10.00      A    C
ATOM   2641 1HG1 VAL A 163      39.971  55.137  92.018  1.00 10.00      A    H
ATOM   2642 2HG1 VAL A 163      39.764  54.311  90.454  1.00 10.00      A    H
ATOM   2643 3HG1 VAL A 163      38.443  55.303  91.118  1.00 10.00      A    H
ATOM   2644  CG2 VAL A 163      39.493  57.575  91.119  1.00 10.00      A    C
ATOM   2645 1HG2 VAL A 163      38.404  57.614  91.085  1.00 10.00      A    H
ATOM   2646 2HG2 VAL A 163      39.903  58.497  90.708  1.00 10.00      A    H
ATOM   2647 3HG2 VAL A 163      39.821  57.459  92.152  1.00 10.00      A    H
ATOM   2648  N   TRP A 164      42.613  54.301  89.920  1.00 10.00      A    N
ATOM   2649  H   TRP A 164      42.313  54.245  90.883  1.00 10.00      A    H
ATOM   2650  CA  TRP A 164      43.209  53.127  89.321  1.00 10.00      A    C
ATOM   2651  HA  TRP A 164      43.856  53.419  88.493  1.00 10.00      A    H
ATOM   2652  C   TRP A 164      42.125  52.179  88.771  1.00 10.00      A    C
ATOM   2653  O   TRP A 164      41.162  52.016  89.417  1.00 10.00      A    O
ATOM   2654  CB  TRP A 164      43.989  52.316  90.451  1.00 10.00      A    C
ATOM   2655 1HB  TRP A 164      44.784  52.923  90.884  1.00 10.00      A    H
ATOM   2656 2HB  TRP A 164      43.300  52.095  91.266  1.00 10.00      A    H
ATOM   2657  CG  TRP A 164      44.644  50.966  90.071  1.00 10.00      A    C
ATOM   2658  CD1 TRP A 164      44.353  49.786  90.629  1.00 10.00      A    C
ATOM   2659  HD1 TRP A 164      43.670  49.555  91.433  1.00 10.00      A    H
ATOM   2660  CD2 TRP A 164      45.722  50.746  89.121  1.00 10.00      A    C
ATOM   2661  NE1 TRP A 164      45.206  48.831  90.136  1.00 10.00      A    N
ATOM   2662  HE1 TRP A 164      45.442  47.951  90.573  1.00 10.00      A    H
ATOM   2663  CE2 TRP A 164      46.116  49.416  89.215  1.00 10.00      A    C
ATOM   2664  CE3 TRP A 164      46.505  51.648  88.397  1.00 10.00      A    C
ATOM   2665  HE3 TRP A 164      46.254  52.698  88.380  1.00 10.00      A    H
ATOM   2666  CZ2 TRP A 164      47.279  48.984  88.597  1.00 10.00      A    C
ATOM   2667  HZ2 TRP A 164      47.644  47.977  88.734  1.00 10.00      A    H
ATOM   2668  CZ3 TRP A 164      47.573  51.165  87.642  1.00 10.00      A    C
ATOM   2669  HZ3 TRP A 164      48.128  51.865  87.036  1.00 10.00      A    H
ATOM   2670  CH2 TRP A 164      48.019  49.844  87.770  1.00 10.00      A    C
ATOM   2671  HH2 TRP A 164      48.874  49.461  87.231  1.00 10.00      A    H
ATOM   2672  N   THR A 165      42.360  51.672  87.590  1.00 10.00      A    N
ATOM   2673  H   THR A 165      43.175  51.925  87.052  1.00 10.00      A    H
ATOM   2674  CA  THR A 165      41.421  50.761  86.801  1.00 10.00      A    C
ATOM   2675  HA  THR A 165      40.812  50.278  87.565  1.00 10.00      A    H
ATOM   2676  C   THR A 165      42.211  49.677  86.050  1.00 10.00      A    C
ATOM   2677  O   THR A 165      43.390  49.796  85.834  1.00 10.00      A    O
ATOM   2678  CB  THR A 165      40.537  51.468  85.770  1.00 10.00      A    C
ATOM   2679  HB  THR A 165      39.681  50.866  85.464  1.00 10.00      A    H
ATOM   2680  OG1 THR A 165      41.409  51.778  84.686  1.00 10.00      A    O
ATOM   2681  HG1 THR A 165      42.045  52.421  85.005  1.00 10.00      A    H
ATOM   2682  CG2 THR A 165      40.060  52.800  86.326  1.00 10.00      A    C
ATOM   2683 1HG2 THR A 165      39.328  53.190  85.618  1.00 10.00      A    H
ATOM   2684 2HG2 THR A 165      40.907  53.483  86.387  1.00 10.00      A    H
ATOM   2685 3HG2 THR A 165      39.610  52.731  87.316  1.00 10.00      A    H
ATOM   2686  N   PRO A 166      41.646  48.645  85.417  1.00 10.00      A    N
ATOM   2687  CA  PRO A 166      42.320  47.699  84.461  1.00 10.00      A    C
ATOM   2688  HA  PRO A 166      42.979  47.081  85.070  1.00 10.00      A    H
ATOM   2689  C   PRO A 166      43.100  48.216  83.268  1.00 10.00      A    C
ATOM   2690  O   PRO A 166      43.781  47.421  82.610  1.00 10.00      A    O
ATOM   2691  CB  PRO A 166      41.169  46.836  83.935  1.00 10.00      A    C
ATOM   2692 1HB  PRO A 166      40.745  47.213  83.004  1.00 10.00      A    H
ATOM   2693 2HB  PRO A 166      41.656  45.866  83.833  1.00 10.00      A    H
ATOM   2694  CG  PRO A 166      40.156  46.830  85.038  1.00 10.00      A    C
ATOM   2695 1HG  PRO A 166      39.209  46.590  84.555  1.00 10.00      A    H
ATOM   2696 2HG  PRO A 166      40.352  46.110  85.832  1.00 10.00      A    H
ATOM   2697  CD  PRO A 166      40.240  48.240  85.588  1.00 10.00      A    C
ATOM   2698 1HD  PRO A 166      39.583  48.903  85.024  1.00 10.00      A    H
ATOM   2699 2HD  PRO A 166      39.912  48.258  86.627  1.00 10.00      A    H
ATOM   2700  N   TYR A 167      43.184  49.562  83.009  1.00 10.00      A    N
ATOM   2701  H   TYR A 167      42.683  50.147  83.663  1.00 10.00      A    H
ATOM   2702  CA  TYR A 167      43.881  50.297  81.920  1.00 10.00      A    C
ATOM   2703  HA  TYR A 167      44.401  49.615  81.248  1.00 10.00      A    H
ATOM   2704  C   TYR A 167      44.834  51.337  82.455  1.00 10.00      A    C
ATOM   2705  O   TYR A 167      45.189  52.256  81.783  1.00 10.00      A    O
ATOM   2706  CB  TYR A 167      42.748  51.070  81.168  1.00 10.00      A    C
ATOM   2707 1HB  TYR A 167      42.388  51.844  81.845  1.00 10.00      A    H
ATOM   2708 2HB  TYR A 167      43.110  51.540  80.253  1.00 10.00      A    H
ATOM   2709  CG  TYR A 167      41.556  50.177  80.798  1.00 10.00      A    C
ATOM   2710  CD1 TYR A 167      40.380  50.106  81.608  1.00 10.00      A    C
ATOM   2711  HD1 TYR A 167      40.234  50.751  82.462  1.00 10.00      A    H
ATOM   2712  CD2 TYR A 167      41.686  49.353  79.684  1.00 10.00      A    C
ATOM   2713  HD2 TYR A 167      42.630  49.299  79.162  1.00 10.00      A    H
ATOM   2714  CE1 TYR A 167      39.276  49.261  81.237  1.00 10.00      A    C
ATOM   2715  HE1 TYR A 167      38.334  49.223  81.764  1.00 10.00      A    H
ATOM   2716  CE2 TYR A 167      40.621  48.540  79.330  1.00 10.00      A    C
ATOM   2717  HE2 TYR A 167      40.792  47.875  78.496  1.00 10.00      A    H
ATOM   2718  CZ  TYR A 167      39.410  48.451  80.056  1.00 10.00      A    C
ATOM   2719  OH  TYR A 167      38.390  47.710  79.584  1.00 10.00      A    O
ATOM   2720  HH  TYR A 167      38.257  47.774  78.635  1.00 10.00      A    H
ATOM   2721  N   GLY A 168      45.284  51.229  83.660  1.00 10.00      A    N
ATOM   2722  H   GLY A 168      44.864  50.463  84.167  1.00 10.00      A    H
ATOM   2723  CA  GLY A 168      46.060  52.194  84.429  1.00 10.00      A    C
ATOM   2724 1HA  GLY A 168      46.656  51.586  85.110  1.00 10.00      A    H
ATOM   2725 2HA  GLY A 168      46.726  52.794  83.809  1.00 10.00      A    H
ATOM   2726  C   GLY A 168      45.164  53.125  85.246  1.00 10.00      A    C
ATOM   2727  O   GLY A 168      44.001  52.898  85.552  1.00 10.00      A    O
ATOM   2728  N   VAL A 169      45.749  54.260  85.594  1.00 10.00      A    N
ATOM   2729  H   VAL A 169      46.674  54.449  85.235  1.00 10.00      A    H
ATOM   2730  CA  VAL A 169      45.089  55.389  86.284  1.00 10.00      A    C
ATOM   2731  HA  VAL A 169      44.385  55.085  87.058  1.00 10.00      A    H
ATOM   2732  C   VAL A 169      44.168  56.140  85.200  1.00 10.00      A    C
ATOM   2733  O   VAL A 169      44.558  56.358  84.041  1.00 10.00      A    O
ATOM   2734  CB  VAL A 169      46.219  56.291  86.811  1.00 10.00      A    C
ATOM   2735  HB  VAL A 169      46.919  56.483  85.998  1.00 10.00      A    H
ATOM   2736  CG1 VAL A 169      45.797  57.651  87.425  1.00 10.00      A    C
ATOM   2737 1HG1 VAL A 169      45.121  57.534  88.271  1.00 10.00      A    H
ATOM   2738 2HG1 VAL A 169      45.304  58.227  86.642  1.00 10.00      A    H
ATOM   2739 3HG1 VAL A 169      46.698  58.172  87.747  1.00 10.00      A    H
ATOM   2740  CG2 VAL A 169      46.971  55.560  87.909  1.00 10.00      A    C
ATOM   2741 1HG2 VAL A 169      47.692  56.268  88.317  1.00 10.00      A    H
ATOM   2742 2HG2 VAL A 169      47.500  54.716  87.466  1.00 10.00      A    H
ATOM   2743 3HG2 VAL A 169      46.320  55.203  88.708  1.00 10.00      A    H
ATOM   2744  N   LEU A 170      42.985  56.624  85.611  1.00 10.00      A    N
ATOM   2745  H   LEU A 170      42.805  56.372  86.573  1.00 10.00      A    H
ATOM   2746  CA  LEU A 170      41.917  57.193  84.831  1.00 10.00      A    C
ATOM   2747  HA  LEU A 170      42.281  57.374  83.820  1.00 10.00      A    H
ATOM   2748  C   LEU A 170      41.316  58.453  85.407  1.00 10.00      A    C
ATOM   2749  O   LEU A 170      40.973  58.410  86.603  1.00 10.00      A    O
ATOM   2750  CB  LEU A 170      40.967  56.012  84.489  1.00 10.00      A    C
ATOM   2751 1HB  LEU A 170      41.540  55.284  83.915  1.00 10.00      A    H
ATOM   2752 2HB  LEU A 170      40.693  55.527  85.426  1.00 10.00      A    H
ATOM   2753  CG  LEU A 170      39.736  56.336  83.641  1.00 10.00      A    C
ATOM   2754  HG  LEU A 170      39.904  57.269  83.104  1.00 10.00      A    H
ATOM   2755  CD1 LEU A 170      39.326  55.296  82.633  1.00 10.00      A    C
ATOM   2756 1HD1 LEU A 170      38.398  55.593  82.144  1.00 10.00      A    H
ATOM   2757 2HD1 LEU A 170      39.153  54.399  83.227  1.00 10.00      A    H
ATOM   2758 3HD1 LEU A 170      40.085  55.091  81.878  1.00 10.00      A    H
ATOM   2759  CD2 LEU A 170      38.456  56.642  84.460  1.00 10.00      A    C
ATOM   2760 1HD2 LEU A 170      38.081  55.766  84.989  1.00 10.00      A    H
ATOM   2761 2HD2 LEU A 170      37.722  56.962  83.721  1.00 10.00      A    H
ATOM   2762 3HD2 LEU A 170      38.633  57.449  85.170  1.00 10.00      A    H
ATOM   2763  N   ARG A 171      41.266  59.574  84.653  1.00 10.00      A    N
ATOM   2764  H   ARG A 171      41.456  59.577  83.661  1.00 10.00      A    H
ATOM   2765  CA  ARG A 171      40.970  60.935  85.216  1.00 10.00      A    C
ATOM   2766  HA  ARG A 171      41.335  60.864  86.240  1.00 10.00      A    H
ATOM   2767  C   ARG A 171      39.482  61.227  85.217  1.00 10.00      A    C
ATOM   2768  O   ARG A 171      38.802  61.071  84.184  1.00 10.00      A    O
ATOM   2769  CB  ARG A 171      41.760  62.084  84.547  1.00 10.00      A    C
ATOM   2770 1HB  ARG A 171      41.384  62.267  83.541  1.00 10.00      A    H
ATOM   2771 2HB  ARG A 171      41.611  63.012  85.100  1.00 10.00      A    H
ATOM   2772  CG  ARG A 171      43.289  61.837  84.443  1.00 10.00      A    C
ATOM   2773 1HG  ARG A 171      43.669  61.501  85.407  1.00 10.00      A    H
ATOM   2774 2HG  ARG A 171      43.601  61.047  83.760  1.00 10.00      A    H
ATOM   2775  CD  ARG A 171      43.987  63.142  84.053  1.00 10.00      A    C
ATOM   2776 1HD  ARG A 171      43.752  63.501  83.051  1.00 10.00      A    H
ATOM   2777 2HD  ARG A 171      43.717  63.883  84.806  1.00 10.00      A    H
ATOM   2778  NE  ARG A 171      45.486  62.997  84.114  1.00 10.00      A    N
ATOM   2779  HE  ARG A 171      45.812  63.243  85.038  1.00 10.00      A    H
ATOM   2780  CZ  ARG A 171      46.398  62.466  83.244  1.00 10.00      A    C
ATOM   2781  NH1 ARG A 171      46.128  61.948  82.101  1.00 10.00      A    N
ATOM   2782 1HH1 ARG A 171      45.155  61.885  81.835  1.00 10.00      A    H
ATOM   2783 2HH1 ARG A 171      46.829  61.449  81.572  1.00 10.00      A    H
ATOM   2784  NH2 ARG A 171      47.609  62.593  83.618  1.00 10.00      A    N
ATOM   2785 1HH2 ARG A 171      47.743  63.033  84.517  1.00 10.00      A    H
ATOM   2786 2HH2 ARG A 171      48.384  62.138  83.157  1.00 10.00      A    H
ATOM   2787  N   THR A 172      39.037  61.766  86.357  1.00 10.00      A    N
ATOM   2788  H   THR A 172      39.563  61.829  87.217  1.00 10.00      A    H
ATOM   2789  CA  THR A 172      37.713  62.381  86.341  1.00 10.00      A    C
ATOM   2790  HA  THR A 172      36.922  61.753  85.931  1.00 10.00      A    H
ATOM   2791  C   THR A 172      37.723  63.715  85.584  1.00 10.00      A    C
ATOM   2792  O   THR A 172      38.538  64.607  85.825  1.00 10.00      A    O
ATOM   2793  CB  THR A 172      37.335  62.619  87.821  1.00 10.00      A    C
ATOM   2794  HB  THR A 172      37.992  63.393  88.219  1.00 10.00      A    H
ATOM   2795  OG1 THR A 172      37.282  61.438  88.549  1.00 10.00      A    O
ATOM   2796  HG1 THR A 172      37.996  60.854  88.284  1.00 10.00      A    H
ATOM   2797  CG2 THR A 172      35.976  63.260  87.972  1.00 10.00      A    C
ATOM   2798 1HG2 THR A 172      35.778  63.388  89.036  1.00 10.00      A    H
ATOM   2799 2HG2 THR A 172      35.225  62.599  87.539  1.00 10.00      A    H
ATOM   2800 3HG2 THR A 172      35.937  64.230  87.475  1.00 10.00      A    H
ATOM   2801  N   SER A 173      36.741  63.932  84.663  1.00 10.00      A    N
ATOM   2802  H   SER A 173      36.025  63.229  84.548  1.00 10.00      A    H
ATOM   2803  CA  SER A 173      36.624  65.099  83.748  1.00 10.00      A    C
ATOM   2804  HA  SER A 173      37.620  65.014  83.313  1.00 10.00      A    H
ATOM   2805  C   SER A 173      36.472  66.378  84.510  1.00 10.00      A    C
ATOM   2806  O   SER A 173      35.893  66.369  85.596  1.00 10.00      A    O
ATOM   2807  CB  SER A 173      35.505  64.767  82.803  1.00 10.00      A    C
ATOM   2808 1HB  SER A 173      35.744  63.891  82.200  1.00 10.00      A    H
ATOM   2809 2HB  SER A 173      34.592  64.520  83.345  1.00 10.00      A    H
ATOM   2810  OG  SER A 173      35.183  65.896  81.931  1.00 10.00      A    O
ATOM   2811  HG  SER A 173      36.022  66.144  81.537  1.00 10.00      A    H
ATOM   2812  N   ARG A 174      36.952  67.489  83.924  1.00 10.00      A    N
ATOM   2813  H   ARG A 174      37.363  67.371  83.008  1.00 10.00      A    H
ATOM   2814  CA  ARG A 174      37.363  68.742  84.626  1.00 10.00      A    C
ATOM   2815  HA  ARG A 174      38.116  68.486  85.371  1.00 10.00      A    H
ATOM   2816  C   ARG A 174      36.176  69.405  85.312  1.00 10.00      A    C
ATOM   2817  O   ARG A 174      35.066  69.432  84.781  1.00 10.00      A    O
ATOM   2818  CB  ARG A 174      38.081  69.610  83.574  1.00 10.00      A    C
ATOM   2819 1HB  ARG A 174      39.024  69.187  83.228  1.00 10.00      A    H
ATOM   2820 2HB  ARG A 174      37.453  69.596  82.683  1.00 10.00      A    H
ATOM   2821  CG  ARG A 174      38.339  71.094  83.948  1.00 10.00      A    C
ATOM   2822 1HG  ARG A 174      38.714  71.446  82.987  1.00 10.00      A    H
ATOM   2823 2HG  ARG A 174      37.469  71.686  84.233  1.00 10.00      A    H
ATOM   2824  CD  ARG A 174      39.438  71.299  85.007  1.00 10.00      A    C
ATOM   2825 1HD  ARG A 174      39.125  71.183  86.045  1.00 10.00      A    H
ATOM   2826 2HD  ARG A 174      40.210  70.544  84.854  1.00 10.00      A    H
ATOM   2827  NE  ARG A 174      39.981  72.627  84.790  1.00 10.00      A    N
ATOM   2828  HE  ARG A 174      40.509  72.592  83.929  1.00 10.00      A    H
ATOM   2829  CZ  ARG A 174      39.896  73.757  85.490  1.00 10.00      A    C
ATOM   2830  NH1 ARG A 174      39.347  73.870  86.641  1.00 10.00      A    N
ATOM   2831 1HH1 ARG A 174      38.728  73.179  87.040  1.00 10.00      A    H
ATOM   2832 2HH1 ARG A 174      39.570  74.707  87.160  1.00 10.00      A    H
ATOM   2833  NH2 ARG A 174      40.629  74.743  85.179  1.00 10.00      A    N
ATOM   2834 1HH2 ARG A 174      40.852  74.792  84.195  1.00 10.00      A    H
ATOM   2835 2HH2 ARG A 174      40.680  75.575  85.750  1.00 10.00      A    H
ATOM   2836  N   ASN A 175      36.425  70.015  86.468  1.00 10.00      A    N
ATOM   2837  H   ASN A 175      37.358  69.868  86.826  1.00 10.00      A    H
ATOM   2838  CA  ASN A 175      35.480  70.714  87.329  1.00 10.00      A    C
ATOM   2839  HA  ASN A 175      34.437  70.757  87.016  1.00 10.00      A    H
ATOM   2840  C   ASN A 175      35.976  72.184  87.472  1.00 10.00      A    C
ATOM   2841  O   ASN A 175      37.159  72.392  87.593  1.00 10.00      A    O
ATOM   2842  CB  ASN A 175      35.576  69.845  88.615  1.00 10.00      A    C
ATOM   2843 1HB  ASN A 175      35.293  68.804  88.456  1.00 10.00      A    H
ATOM   2844 2HB  ASN A 175      36.575  69.888  89.050  1.00 10.00      A    H
ATOM   2845  CG  ASN A 175      34.596  70.288  89.701  1.00 10.00      A    C
ATOM   2846  OD1 ASN A 175      34.179  71.432  89.841  1.00 10.00      A    O
ATOM   2847  ND2 ASN A 175      34.245  69.411  90.536  1.00 10.00      A    N
ATOM   2848 1HD2 ASN A 175      33.648  69.598  91.329  1.00 10.00      A    H
ATOM   2849 2HD2 ASN A 175      34.543  68.467  90.339  1.00 10.00      A    H
ATOM   2850  N   PRO A 176      35.130  73.252  87.446  1.00 10.00      A    N
ATOM   2851  CA  PRO A 176      35.600  74.715  87.742  1.00 10.00      A    C
ATOM   2852  HA  PRO A 176      36.443  74.984  87.105  1.00 10.00      A    H
ATOM   2853  C   PRO A 176      36.053  74.820  89.211  1.00 10.00      A    C
ATOM   2854  O   PRO A 176      36.658  75.899  89.413  1.00 10.00      A    O
ATOM   2855  CB  PRO A 176      34.333  75.594  87.583  1.00 10.00      A    C
ATOM   2856 1HB  PRO A 176      33.831  75.724  88.542  1.00 10.00      A    H
ATOM   2857 2HB  PRO A 176      34.425  76.606  87.188  1.00 10.00      A    H
ATOM   2858  CG  PRO A 176      33.497  74.739  86.659  1.00 10.00      A    C
ATOM   2859 1HG  PRO A 176      32.437  74.985  86.728  1.00 10.00      A    H
ATOM   2860 2HG  PRO A 176      33.810  74.906  85.628  1.00 10.00      A    H
ATOM   2861  CD  PRO A 176      33.705  73.273  87.025  1.00 10.00      A    C
ATOM   2862 1HD  PRO A 176      33.146  72.700  87.765  1.00 10.00      A    H
ATOM   2863 2HD  PRO A 176      33.638  72.699  86.100  1.00 10.00      A    H
ATOM   2864  N   GLU A 177      35.750  73.928  90.124  1.00 10.00      A    N
ATOM   2865  H   GLU A 177      35.234  73.106  89.842  1.00 10.00      A    H
ATOM   2866  CA  GLU A 177      36.038  74.168  91.492  1.00 10.00      A    C
ATOM   2867  HA  GLU A 177      35.563  75.119  91.733  1.00 10.00      A    H
ATOM   2868  C   GLU A 177      37.569  74.357  91.802  1.00 10.00      A    C
ATOM   2869  O   GLU A 177      38.049  74.960  92.785  1.00 10.00      A    O
ATOM   2870  CB  GLU A 177      35.301  73.129  92.391  1.00 10.00      A    C
ATOM   2871 1HB  GLU A 177      34.224  73.199  92.243  1.00 10.00      A    H
ATOM   2872 2HB  GLU A 177      35.588  72.124  92.084  1.00 10.00      A    H
ATOM   2873  CG  GLU A 177      35.605  73.292  93.889  1.00 10.00      A    C
ATOM   2874 1HG  GLU A 177      35.171  72.468  94.456  1.00 10.00      A    H
ATOM   2875 2HG  GLU A 177      36.684  73.277  94.045  1.00 10.00      A    H
ATOM   2876  CD  GLU A 177      35.069  74.613  94.516  1.00 10.00      A    C
ATOM   2877  OE1 GLU A 177      34.323  75.305  93.832  1.00 10.00      A    O
ATOM   2878  OE2 GLU A 177      35.125  74.712  95.744  1.00 10.00      A    O
ATOM   2879  N   THR A 178      38.404  73.693  91.057  1.00 10.00      A    N
ATOM   2880  H   THR A 178      37.975  73.282  90.241  1.00 10.00      A    H
ATOM   2881  CA  THR A 178      39.774  73.173  91.358  1.00 10.00      A    C
ATOM   2882  HA  THR A 178      39.820  73.045  92.440  1.00 10.00      A    H
ATOM   2883  C   THR A 178      40.895  74.148  90.943  1.00 10.00      A    C
ATOM   2884  O   THR A 178      42.108  73.789  90.950  1.00 10.00      A    O
ATOM   2885  CB  THR A 178      39.956  71.773  90.748  1.00 10.00      A    C
ATOM   2886  HB  THR A 178      41.022  71.582  90.623  1.00 10.00      A    H
ATOM   2887  OG1 THR A 178      39.462  71.713  89.423  1.00 10.00      A    O
ATOM   2888  HG1 THR A 178      39.258  70.797  89.221  1.00 10.00      A    H
ATOM   2889  CG2 THR A 178      39.388  70.689  91.565  1.00 10.00      A    C
ATOM   2890 1HG2 THR A 178      39.684  69.786  91.029  1.00 10.00      A    H
ATOM   2891 2HG2 THR A 178      38.301  70.774  91.561  1.00 10.00      A    H
ATOM   2892 3HG2 THR A 178      39.746  70.636  92.593  1.00 10.00      A    H
ATOM   2893  N   ASP A 179      40.572  75.391  90.669  1.00 10.00      A    N
ATOM   2894  H   ASP A 179      39.604  75.655  90.552  1.00 10.00      A    H
ATOM   2895  CA  ASP A 179      41.569  76.425  90.350  1.00 10.00      A    C
ATOM   2896  HA  ASP A 179      42.265  75.842  89.747  1.00 10.00      A    H
ATOM   2897  C   ASP A 179      42.403  76.981  91.562  1.00 10.00      A    C
ATOM   2898  O   ASP A 179      41.834  77.104  92.658  1.00 10.00      A    O
ATOM   2899  CB  ASP A 179      40.908  77.574  89.554  1.00 10.00      A    C
ATOM   2900 1HB  ASP A 179      40.290  78.115  90.271  1.00 10.00      A    H
ATOM   2901 2HB  ASP A 179      41.629  78.300  89.177  1.00 10.00      A    H
ATOM   2902  CG  ASP A 179      40.035  77.086  88.403  1.00 10.00      A    C
ATOM   2903  OD1 ASP A 179      40.412  76.228  87.652  1.00 10.00      A    O
ATOM   2904  OD2 ASP A 179      39.009  77.818  88.198  1.00 10.00      A    O
ATOM   2905  N   THR A 180      43.684  77.364  91.421  1.00 10.00      A    N
ATOM   2906  H   THR A 180      44.131  77.073  90.563  1.00 10.00      A    H
ATOM   2907  CA  THR A 180      44.569  77.890  92.470  1.00 10.00      A    C
ATOM   2908  HA  THR A 180      43.941  78.318  93.251  1.00 10.00      A    H
ATOM   2909  C   THR A 180      45.572  78.886  91.975  1.00 10.00      A    C
ATOM   2910  O   THR A 180      46.467  78.539  91.188  1.00 10.00      A    O
ATOM   2911  CB  THR A 180      45.337  76.679  93.002  1.00 10.00      A    C
ATOM   2912  HB  THR A 180      45.861  76.194  92.177  1.00 10.00      A    H
ATOM   2913  OG1 THR A 180      44.520  75.599  93.503  1.00 10.00      A    O
ATOM   2914  HG1 THR A 180      43.716  75.611  92.980  1.00 10.00      A    H
ATOM   2915  CG2 THR A 180      46.127  76.873  94.204  1.00 10.00      A    C
ATOM   2916 1HG2 THR A 180      46.922  77.579  93.964  1.00 10.00      A    H
ATOM   2917 2HG2 THR A 180      46.564  75.909  94.465  1.00 10.00      A    H
ATOM   2918 3HG2 THR A 180      45.548  77.250  95.047  1.00 10.00      A    H
ATOM   2919  N   TYR A 181      45.549  80.126  92.503  1.00 10.00      A    N
ATOM   2920  H   TYR A 181      44.796  80.350  93.138  1.00 10.00      A    H
ATOM   2921  CA  TYR A 181      46.696  80.985  92.443  1.00 10.00      A    C
ATOM   2922  HA  TYR A 181      47.029  81.045  91.407  1.00 10.00      A    H
ATOM   2923  C   TYR A 181      47.800  80.531  93.345  1.00 10.00      A    C
ATOM   2924  O   TYR A 181      47.518  80.208  94.501  1.00 10.00      A    O
ATOM   2925  CB  TYR A 181      46.247  82.460  92.757  1.00 10.00      A    C
ATOM   2926 1HB  TYR A 181      45.840  82.516  93.767  1.00 10.00      A    H
ATOM   2927 2HB  TYR A 181      47.162  83.048  92.690  1.00 10.00      A    H
ATOM   2928  CG  TYR A 181      45.245  82.924  91.755  1.00 10.00      A    C
ATOM   2929  CD1 TYR A 181      43.869  82.731  91.945  1.00 10.00      A    C
ATOM   2930  HD1 TYR A 181      43.584  82.103  92.776  1.00 10.00      A    H
ATOM   2931  CD2 TYR A 181      45.708  83.787  90.779  1.00 10.00      A    C
ATOM   2932  HD2 TYR A 181      46.770  83.948  90.667  1.00 10.00      A    H
ATOM   2933  CE1 TYR A 181      42.941  83.343  91.136  1.00 10.00      A    C
ATOM   2934  HE1 TYR A 181      41.872  83.271  91.274  1.00 10.00      A    H
ATOM   2935  CE2 TYR A 181      44.821  84.451  89.900  1.00 10.00      A    C
ATOM   2936  HE2 TYR A 181      45.115  85.118  89.103  1.00 10.00      A    H
ATOM   2937  CZ  TYR A 181      43.419  84.265  90.137  1.00 10.00      A    C
ATOM   2938  OH  TYR A 181      42.513  84.822  89.331  1.00 10.00      A    O
ATOM   2939  HH  TYR A 181      42.866  85.381  88.635  1.00 10.00      A    H
ATOM   2940  N   ILE A 182      49.067  80.529  92.923  1.00 10.00      A    N
ATOM   2941  H   ILE A 182      49.271  80.706  91.949  1.00 10.00      A    H
ATOM   2942  CA  ILE A 182      50.190  80.328  93.823  1.00 10.00      A    C
ATOM   2943  HA  ILE A 182      49.858  80.347  94.861  1.00 10.00      A    H
ATOM   2944  C   ILE A 182      51.255  81.446  93.655  1.00 10.00      A    C
ATOM   2945  O   ILE A 182      51.518  81.931  92.539  1.00 10.00      A    O
ATOM   2946  CB  ILE A 182      50.850  78.945  93.523  1.00 10.00      A    C
ATOM   2947  HB  ILE A 182      51.325  79.022  92.545  1.00 10.00      A    H
ATOM   2948  CG1 ILE A 182      49.750  77.787  93.411  1.00 10.00      A    C
ATOM   2949 1HG1 ILE A 182      49.184  77.856  94.340  1.00 10.00      A    H
ATOM   2950 2HG1 ILE A 182      49.190  78.028  92.507  1.00 10.00      A    H
ATOM   2951  CG2 ILE A 182      51.981  78.602  94.568  1.00 10.00      A    C
ATOM   2952 1HG2 ILE A 182      52.346  77.618  94.276  1.00 10.00      A    H
ATOM   2953 2HG2 ILE A 182      51.436  78.524  95.509  1.00 10.00      A    H
ATOM   2954 3HG2 ILE A 182      52.825  79.281  94.692  1.00 10.00      A    H
ATOM   2955  CD1 ILE A 182      50.387  76.339  93.276  1.00 10.00      A    C
ATOM   2956 1HD1 ILE A 182      50.924  75.861  94.096  1.00 10.00      A    H
ATOM   2957 2HD1 ILE A 182      51.004  76.320  92.378  1.00 10.00      A    H
ATOM   2958 3HD1 ILE A 182      49.456  75.803  93.090  1.00 10.00      A    H
ATOM   2959  N   LEU A 183      51.709  81.962  94.805  1.00 10.00      A    N
ATOM   2960  H   LEU A 183      51.244  81.652  95.646  1.00 10.00      A    H
ATOM   2961  CA  LEU A 183      52.540  83.183  94.959  1.00 10.00      A    C
ATOM   2962  HA  LEU A 183      52.773  83.686  94.020  1.00 10.00      A    H
ATOM   2963  C   LEU A 183      53.910  83.022  95.717  1.00 10.00      A    C
ATOM   2964  O   LEU A 183      54.161  82.016  96.413  1.00 10.00      A    O
ATOM   2965  CB  LEU A 183      51.619  84.146  95.735  1.00 10.00      A    C
ATOM   2966 1HB  LEU A 183      51.326  83.664  96.668  1.00 10.00      A    H
ATOM   2967 2HB  LEU A 183      52.199  85.025  96.015  1.00 10.00      A    H
ATOM   2968  CG  LEU A 183      50.430  84.615  95.021  1.00 10.00      A    C
ATOM   2969  HG  LEU A 183      49.884  83.825  94.504  1.00 10.00      A    H
ATOM   2970  CD1 LEU A 183      49.579  85.409  96.021  1.00 10.00      A    C
ATOM   2971 1HD1 LEU A 183      48.742  85.898  95.521  1.00 10.00      A    H
ATOM   2972 2HD1 LEU A 183      50.215  86.162  96.486  1.00 10.00      A    H
ATOM   2973 3HD1 LEU A 183      49.200  84.730  96.785  1.00 10.00      A    H
ATOM   2974  CD2 LEU A 183      50.748  85.699  93.942  1.00 10.00      A    C
ATOM   2975 1HD2 LEU A 183      51.245  86.573  94.362  1.00 10.00      A    H
ATOM   2976 2HD2 LEU A 183      49.812  86.003  93.474  1.00 10.00      A    H
ATOM   2977 3HD2 LEU A 183      51.394  85.236  93.197  1.00 10.00      A    H
ATOM   2978  N   PHE A 184      54.849  83.963  95.599  1.00 10.00      A    N
ATOM   2979  H   PHE A 184      54.572  84.811  95.126  1.00 10.00      A    H
ATOM   2980  CA  PHE A 184      56.123  84.011  96.330  1.00 10.00      A    C
ATOM   2981  HA  PHE A 184      56.717  83.121  96.122  1.00 10.00      A    H
ATOM   2982  C   PHE A 184      55.934  84.115  97.857  1.00 10.00      A    C
ATOM   2983  O   PHE A 184      54.940  84.684  98.281  1.00 10.00      A    O
ATOM   2984  CB  PHE A 184      57.018  85.113  95.775  1.00 10.00      A    C
ATOM   2985 1HB  PHE A 184      56.463  86.047  95.869  1.00 10.00      A    H
ATOM   2986 2HB  PHE A 184      57.869  85.152  96.456  1.00 10.00      A    H
ATOM   2987  CG  PHE A 184      57.570  85.041  94.342  1.00 10.00      A    C
ATOM   2988  CD1 PHE A 184      58.772  84.384  94.053  1.00 10.00      A    C
ATOM   2989  HD1 PHE A 184      59.362  83.942  94.841  1.00 10.00      A    H
ATOM   2990  CD2 PHE A 184      56.882  85.661  93.247  1.00 10.00      A    C
ATOM   2991  HD2 PHE A 184      55.952  86.162  93.469  1.00 10.00      A    H
ATOM   2992  CE1 PHE A 184      59.255  84.223  92.709  1.00 10.00      A    C
ATOM   2993  HE1 PHE A 184      60.145  83.638  92.531  1.00 10.00      A    H
ATOM   2994  CE2 PHE A 184      57.396  85.582  91.949  1.00 10.00      A    C
ATOM   2995  HE2 PHE A 184      56.849  86.011  91.122  1.00 10.00      A    H
ATOM   2996  CZ  PHE A 184      58.551  84.826  91.704  1.00 10.00      A    C
ATOM   2997  HZ  PHE A 184      58.910  84.707  90.692  1.00 10.00      A    H
ATOM   2998  N   ASN A 185      56.849  83.557  98.662  1.00 10.00      A    N
ATOM   2999  H   ASN A 185      57.585  83.058  98.183  1.00 10.00      A    H
ATOM   3000  CA  ASN A 185      56.659  83.167 100.087  1.00 10.00      A    C
ATOM   3001  HA  ASN A 185      55.735  83.657 100.394  1.00 10.00      A    H
ATOM   3002  C   ASN A 185      57.759  83.741 101.108  1.00 10.00      A    C
ATOM   3003  O   ASN A 185      58.688  83.009 101.463  1.00 10.00      A    O
ATOM   3004  CB  ASN A 185      56.509  81.601 100.199  1.00 10.00      A    C
ATOM   3005 1HB  ASN A 185      55.824  81.210  99.447  1.00 10.00      A    H
ATOM   3006 2HB  ASN A 185      57.458  81.092 100.028  1.00 10.00      A    H
ATOM   3007  CG  ASN A 185      55.987  81.217 101.588  1.00 10.00      A    C
ATOM   3008  OD1 ASN A 185      55.925  82.059 102.471  1.00 10.00      A    O
ATOM   3009  ND2 ASN A 185      55.357  80.041 101.717  1.00 10.00      A    N
ATOM   3010 1HD2 ASN A 185      54.924  79.747 102.581  1.00 10.00      A    H
ATOM   3011 2HD2 ASN A 185      55.468  79.384 100.958  1.00 10.00      A    H
ATOM   3012  N   PRO A 186      57.690  84.999 101.606  1.00 10.00      A    N
ATOM   3013  CA  PRO A 186      58.678  85.476 102.474  1.00 10.00      A    C
ATOM   3014  HA  PRO A 186      59.643  85.351 101.984  1.00 10.00      A    H
ATOM   3015  C   PRO A 186      58.717  84.914 103.872  1.00 10.00      A    C
ATOM   3016  O   PRO A 186      59.671  85.191 104.649  1.00 10.00      A    O
ATOM   3017  CB  PRO A 186      58.460  87.033 102.461  1.00 10.00      A    C
ATOM   3018 1HB  PRO A 186      57.721  87.396 103.176  1.00 10.00      A    H
ATOM   3019 2HB  PRO A 186      59.433  87.504 102.598  1.00 10.00      A    H
ATOM   3020  CG  PRO A 186      57.966  87.273 101.042  1.00 10.00      A    C
ATOM   3021 1HG  PRO A 186      57.425  88.215 100.954  1.00 10.00      A    H
ATOM   3022 2HG  PRO A 186      58.805  87.189 100.353  1.00 10.00      A    H
ATOM   3023  CD  PRO A 186      57.058  86.096 100.969  1.00 10.00      A    C
ATOM   3024 1HD  PRO A 186      56.094  86.326 101.421  1.00 10.00      A    H
ATOM   3025 2HD  PRO A 186      57.013  85.964  99.888  1.00 10.00      A    H
ATOM   3026  N   TRP A 187      57.641  84.192 104.224  1.00 10.00      A    N
ATOM   3027  H   TRP A 187      56.870  84.202 103.571  1.00 10.00      A    H
ATOM   3028  CA  TRP A 187      57.438  83.524 105.498  1.00 10.00      A    C
ATOM   3029  HA  TRP A 187      57.977  84.117 106.237  1.00 10.00      A    H
ATOM   3030  C   TRP A 187      58.088  82.070 105.598  1.00 10.00      A    C
ATOM   3031  O   TRP A 187      58.293  81.567 106.697  1.00 10.00      A    O
ATOM   3032  CB  TRP A 187      55.944  83.498 105.805  1.00 10.00      A    C
ATOM   3033 1HB  TRP A 187      55.453  83.027 104.954  1.00 10.00      A    H
ATOM   3034 2HB  TRP A 187      55.731  82.856 106.660  1.00 10.00      A    H
ATOM   3035  CG  TRP A 187      55.268  84.837 106.049  1.00 10.00      A    C
ATOM   3036  CD1 TRP A 187      55.008  85.394 107.272  1.00 10.00      A    C
ATOM   3037  HD1 TRP A 187      55.111  84.931 108.243  1.00 10.00      A    H
ATOM   3038  CD2 TRP A 187      54.754  85.906 105.097  1.00 10.00      A    C
ATOM   3039  NE1 TRP A 187      54.409  86.610 107.123  1.00 10.00      A    N
ATOM   3040  HE1 TRP A 187      54.094  87.126 107.931  1.00 10.00      A    H
ATOM   3041  CE2 TRP A 187      54.125  86.971 105.829  1.00 10.00      A    C
ATOM   3042  CE3 TRP A 187      54.646  85.984 103.641  1.00 10.00      A    C
ATOM   3043  HE3 TRP A 187      54.951  85.096 103.108  1.00 10.00      A    H
ATOM   3044  CZ2 TRP A 187      53.550  88.099 105.219  1.00 10.00      A    C
ATOM   3045  HZ2 TRP A 187      53.216  88.923 105.831  1.00 10.00      A    H
ATOM   3046  CZ3 TRP A 187      54.155  87.156 102.999  1.00 10.00      A    C
ATOM   3047  HZ3 TRP A 187      54.133  87.172 101.919  1.00 10.00      A    H
ATOM   3048  CH2 TRP A 187      53.559  88.116 103.796  1.00 10.00      A    C
ATOM   3049  HH2 TRP A 187      53.259  89.026 103.297  1.00 10.00      A    H
ATOM   3050  N   CYS A 188      58.422  81.439 104.480  1.00 10.00      A    N
ATOM   3051  H   CYS A 188      58.269  81.955 103.626  1.00 10.00      A    H
ATOM   3052  CA  CYS A 188      59.033  80.095 104.299  1.00 10.00      A    C
ATOM   3053  HA  CYS A 188      58.809  79.513 105.193  1.00 10.00      A    H
ATOM   3054  C   CYS A 188      60.553  80.204 104.148  1.00 10.00      A    C
ATOM   3055  O   CYS A 188      61.036  80.820 103.254  1.00 10.00      A    O
ATOM   3056  CB  CYS A 188      58.371  79.289 103.188  1.00 10.00      A    C
ATOM   3057 1HB  CYS A 188      57.339  79.069 103.459  1.00 10.00      A    H
ATOM   3058 2HB  CYS A 188      58.412  79.850 102.254  1.00 10.00      A    H
ATOM   3059  SG  CYS A 188      59.216  77.722 102.885  1.00 10.00      A    S
ATOM   3060  HG  CYS A 188      58.621  77.044 103.871  1.00 10.00      A    H
ATOM   3061  N   GLU A 189      61.342  79.624 105.061  1.00 10.00      A    N
ATOM   3062  H   GLU A 189      60.893  79.201 105.861  1.00 10.00      A    H
ATOM   3063  CA  GLU A 189      62.816  79.631 105.079  1.00 10.00      A    C
ATOM   3064  HA  GLU A 189      63.328  80.582 105.229  1.00 10.00      A    H
ATOM   3065  C   GLU A 189      63.479  79.002 103.782  1.00 10.00      A    C
ATOM   3066  O   GLU A 189      64.690  79.131 103.644  1.00 10.00      A    O
ATOM   3067  CB  GLU A 189      63.295  78.902 106.335  1.00 10.00      A    C
ATOM   3068 1HB  GLU A 189      64.380  78.974 106.414  1.00 10.00      A    H
ATOM   3069 2HB  GLU A 189      62.917  79.411 107.221  1.00 10.00      A    H
ATOM   3070  CG  GLU A 189      62.869  77.444 106.352  1.00 10.00      A    C
ATOM   3071 1HG  GLU A 189      63.294  76.944 105.482  1.00 10.00      A    H
ATOM   3072 2HG  GLU A 189      63.458  76.957 107.129  1.00 10.00      A    H
ATOM   3073  CD  GLU A 189      61.406  77.045 106.501  1.00 10.00      A    C
ATOM   3074  OE1 GLU A 189      60.584  77.756 107.218  1.00 10.00      A    O
ATOM   3075  OE2 GLU A 189      61.033  75.950 105.983  1.00 10.00      A    O
ATOM   3076  N   ASP A 190      62.748  78.301 102.899  1.00 10.00      A    N
ATOM   3077  H   ASP A 190      61.746  78.251 103.015  1.00 10.00      A    H
ATOM   3078  CA  ASP A 190      63.280  77.714 101.654  1.00 10.00      A    C
ATOM   3079  HA  ASP A 190      64.365  77.612 101.694  1.00 10.00      A    H
ATOM   3080  C   ASP A 190      62.922  78.524 100.390  1.00 10.00      A    C
ATOM   3081  O   ASP A 190      63.323  78.170  99.283  1.00 10.00      A    O
ATOM   3082  CB  ASP A 190      62.649  76.347 101.550  1.00 10.00      A    C
ATOM   3083 1HB  ASP A 190      61.563  76.420 101.489  1.00 10.00      A    H
ATOM   3084 2HB  ASP A 190      62.971  75.944 100.590  1.00 10.00      A    H
ATOM   3085  CG  ASP A 190      62.983  75.288 102.635  1.00 10.00      A    C
ATOM   3086  OD1 ASP A 190      62.188  74.353 102.797  1.00 10.00      A    O
ATOM   3087  OD2 ASP A 190      64.011  75.496 103.332  1.00 10.00      A    O
ATOM   3088  N   ASP A 191      62.172  79.652 100.504  1.00 10.00      A    N
ATOM   3089  H   ASP A 191      61.675  79.938 101.335  1.00 10.00      A    H
ATOM   3090  CA  ASP A 191      62.017  80.531  99.328  1.00 10.00      A    C
ATOM   3091  HA  ASP A 191      61.987  79.850  98.478  1.00 10.00      A    H
ATOM   3092  C   ASP A 191      63.111  81.545  99.168  1.00 10.00      A    C
ATOM   3093  O   ASP A 191      63.703  82.057 100.117  1.00 10.00      A    O
ATOM   3094  CB  ASP A 191      60.633  81.181  99.318  1.00 10.00      A    C
ATOM   3095 1HB  ASP A 191      59.964  80.384  99.644  1.00 10.00      A    H
ATOM   3096 2HB  ASP A 191      60.621  82.106  99.894  1.00 10.00      A    H
ATOM   3097  CG  ASP A 191      60.190  81.561  97.862  1.00 10.00      A    C
ATOM   3098  OD1 ASP A 191      61.040  81.337  96.980  1.00 10.00      A    O
ATOM   3099  OD2 ASP A 191      59.034  82.006  97.583  1.00 10.00      A    O
ATOM   3100  N   ALA A 192      63.527  81.691  97.949  1.00 10.00      A    N
ATOM   3101  H   ALA A 192      62.807  81.424  97.293  1.00 10.00      A    H
ATOM   3102  CA  ALA A 192      64.466  82.728  97.505  1.00 10.00      A    C
ATOM   3103  HA  ALA A 192      65.465  82.501  97.876  1.00 10.00      A    H
ATOM   3104  C   ALA A 192      64.256  84.270  98.013  1.00 10.00      A    C
ATOM   3105  O   ALA A 192      65.134  85.142  98.041  1.00 10.00      A    O
ATOM   3106  CB  ALA A 192      64.450  82.685  95.923  1.00 10.00      A    C
ATOM   3107 1HB  ALA A 192      63.435  82.550  95.549  1.00 10.00      A    H
ATOM   3108 2HB  ALA A 192      65.075  81.858  95.586  1.00 10.00      A    H
ATOM   3109 3HB  ALA A 192      64.855  83.624  95.547  1.00 10.00      A    H
ATOM   3110  N   VAL A 193      63.034  84.497  98.454  1.00 10.00      A    N
ATOM   3111  H   VAL A 193      62.398  83.713  98.408  1.00 10.00      A    H
ATOM   3112  CA  VAL A 193      62.487  85.726  99.069  1.00 10.00      A    C
ATOM   3113  HA  VAL A 193      63.193  86.509  98.794  1.00 10.00      A    H
ATOM   3114  C   VAL A 193      62.268  85.733 100.571  1.00 10.00      A    C
ATOM   3115  O   VAL A 193      61.615  86.627 101.084  1.00 10.00      A    O
ATOM   3116  CB  VAL A 193      61.144  86.121  98.477  1.00 10.00      A    C
ATOM   3117  HB  VAL A 193      60.821  87.075  98.893  1.00 10.00      A    H
ATOM   3118  CG1 VAL A 193      61.188  86.295  96.976  1.00 10.00      A    C
ATOM   3119 1HG1 VAL A 193      61.309  85.360  96.430  1.00 10.00      A    H
ATOM   3120 2HG1 VAL A 193      62.031  86.953  96.763  1.00 10.00      A    H
ATOM   3121 3HG1 VAL A 193      60.261  86.779  96.668  1.00 10.00      A    H
ATOM   3122  CG2 VAL A 193      60.096  84.999  98.700  1.00 10.00      A    C
ATOM   3123 1HG2 VAL A 193      60.577  84.065  98.408  1.00 10.00      A    H
ATOM   3124 2HG2 VAL A 193      59.194  85.145  98.106  1.00 10.00      A    H
ATOM   3125 3HG2 VAL A 193      59.834  84.958  99.757  1.00 10.00      A    H
ATOM   3126  N   TYR A 194      62.891  84.764 101.258  1.00 10.00      A    N
ATOM   3127  H   TYR A 194      63.473  84.059 100.829  1.00 10.00      A    H
ATOM   3128  CA  TYR A 194      62.702  84.640 102.717  1.00 10.00      A    C
ATOM   3129  HA  TYR A 194      61.649  84.500 102.960  1.00 10.00      A    H
ATOM   3130  C   TYR A 194      63.212  85.878 103.480  1.00 10.00      A    C
ATOM   3131  O   TYR A 194      64.419  86.164 103.335  1.00 10.00      A    O
ATOM   3132  CB  TYR A 194      63.221  83.359 103.311  1.00 10.00      A    C
ATOM   3133 1HB  TYR A 194      62.770  82.513 102.792  1.00 10.00      A    H
ATOM   3134 2HB  TYR A 194      64.255  83.238 102.990  1.00 10.00      A    H
ATOM   3135  CG  TYR A 194      63.130  83.137 104.804  1.00 10.00      A    C
ATOM   3136  CD1 TYR A 194      61.852  83.070 105.401  1.00 10.00      A    C
ATOM   3137  HD1 TYR A 194      60.968  83.156 104.786  1.00 10.00      A    H
ATOM   3138  CD2 TYR A 194      64.307  82.982 105.670  1.00 10.00      A    C
ATOM   3139  HD2 TYR A 194      65.293  83.084 105.242  1.00 10.00      A    H
ATOM   3140  CE1 TYR A 194      61.716  82.971 106.797  1.00 10.00      A    C
ATOM   3141  HE1 TYR A 194      60.720  82.954 107.214  1.00 10.00      A    H
ATOM   3142  CE2 TYR A 194      64.174  82.877 107.070  1.00 10.00      A    C
ATOM   3143  HE2 TYR A 194      65.000  82.797 107.761  1.00 10.00      A    H
ATOM   3144  CZ  TYR A 194      62.846  82.892 107.603  1.00 10.00      A    C
ATOM   3145  OH  TYR A 194      62.644  82.723 108.899  1.00 10.00      A    O
ATOM   3146  HH  TYR A 194      63.423  82.569 109.438  1.00 10.00      A    H
ATOM   3147  N   LEU A 195      62.420  86.530 104.376  1.00 10.00      A    N
ATOM   3148  H   LEU A 195      61.478  86.184 104.492  1.00 10.00      A    H
ATOM   3149  CA  LEU A 195      62.870  87.477 105.433  1.00 10.00      A    C
ATOM   3150  HA  LEU A 195      63.917  87.757 105.317  1.00 10.00      A    H
ATOM   3151  C   LEU A 195      62.719  86.704 106.755  1.00 10.00      A    C
ATOM   3152  O   LEU A 195      61.740  86.017 106.951  1.00 10.00      A    O
ATOM   3153  CB  LEU A 195      61.939  88.686 105.471  1.00 10.00      A    C
ATOM   3154 1HB  LEU A 195      60.903  88.347 105.477  1.00 10.00      A    H
ATOM   3155 2HB  LEU A 195      62.151  89.281 106.360  1.00 10.00      A    H
ATOM   3156  CG  LEU A 195      62.127  89.546 104.196  1.00 10.00      A    C
ATOM   3157  HG  LEU A 195      62.132  88.875 103.337  1.00 10.00      A    H
ATOM   3158  CD1 LEU A 195      61.038  90.651 104.143  1.00 10.00      A    C
ATOM   3159 1HD1 LEU A 195      61.284  91.417 104.879  1.00 10.00      A    H
ATOM   3160 2HD1 LEU A 195      60.015  90.308 104.303  1.00 10.00      A    H
ATOM   3161 3HD1 LEU A 195      61.130  91.067 103.140  1.00 10.00      A    H
ATOM   3162  CD2 LEU A 195      63.534  90.224 104.220  1.00 10.00      A    C
ATOM   3163 1HD2 LEU A 195      64.216  89.404 103.994  1.00 10.00      A    H
ATOM   3164 2HD2 LEU A 195      63.783  90.646 105.194  1.00 10.00      A    H
ATOM   3165 3HD2 LEU A 195      63.625  90.995 103.455  1.00 10.00      A    H
ATOM   3166  N   ASP A 196      63.391  87.137 107.830  1.00 10.00      A    N
ATOM   3167  H   ASP A 196      63.963  87.950 107.651  1.00 10.00      A    H
ATOM   3168  CA  ASP A 196      63.451  86.586 109.191  1.00 10.00      A    C
ATOM   3169  HA  ASP A 196      62.955  85.625 109.056  1.00 10.00      A    H
ATOM   3170  C   ASP A 196      62.597  87.359 110.271  1.00 10.00      A    C
ATOM   3171  O   ASP A 196      62.638  86.967 111.427  1.00 10.00      A    O
ATOM   3172  CB  ASP A 196      64.882  86.138 109.572  1.00 10.00      A    C
ATOM   3173 1HB  ASP A 196      64.943  85.961 110.646  1.00 10.00      A    H
ATOM   3174 2HB  ASP A 196      65.114  85.218 109.036  1.00 10.00      A    H
ATOM   3175  CG  ASP A 196      66.091  87.118 109.248  1.00 10.00      A    C
ATOM   3176  OD1 ASP A 196      66.507  87.948 110.006  1.00 10.00      A    O
ATOM   3177  OD2 ASP A 196      66.553  86.967 108.058  1.00 10.00      A    O
ATOM   3178  N   ASN A 197      61.730  88.311 109.881  1.00 10.00      A    N
ATOM   3179  H   ASN A 197      61.766  88.542 108.898  1.00 10.00      A    H
ATOM   3180  CA  ASN A 197      61.062  89.242 110.772  1.00 10.00      A    C
ATOM   3181  HA  ASN A 197      60.898  88.862 111.780  1.00 10.00      A    H
ATOM   3182  C   ASN A 197      59.781  89.693 110.145  1.00 10.00      A    C
ATOM   3183  O   ASN A 197      59.753  90.363 109.144  1.00 10.00      A    O
ATOM   3184  CB  ASN A 197      62.035  90.427 111.013  1.00 10.00      A    C
ATOM   3185 1HB  ASN A 197      62.924  90.162 111.587  1.00 10.00      A    H
ATOM   3186 2HB  ASN A 197      62.354  90.828 110.051  1.00 10.00      A    H
ATOM   3187  CG  ASN A 197      61.294  91.548 111.775  1.00 10.00      A    C
ATOM   3188  OD1 ASN A 197      60.389  91.417 112.612  1.00 10.00      A    O
ATOM   3189  ND2 ASN A 197      61.811  92.719 111.640  1.00 10.00      A    N
ATOM   3190 1HD2 ASN A 197      61.496  93.560 112.103  1.00 10.00      A    H
ATOM   3191 2HD2 ASN A 197      62.614  92.751 111.028  1.00 10.00      A    H
ATOM   3192  N   GLU A 198      58.673  89.445 110.925  1.00 10.00      A    N
ATOM   3193  H   GLU A 198      58.752  89.086 111.866  1.00 10.00      A    H
ATOM   3194  CA  GLU A 198      57.264  89.614 110.451  1.00 10.00      A    C
ATOM   3195  HA  GLU A 198      57.132  89.085 109.507  1.00 10.00      A    H
ATOM   3196  C   GLU A 198      57.011  91.124 110.172  1.00 10.00      A    C
ATOM   3197  O   GLU A 198      56.323  91.419 109.212  1.00 10.00      A    O
ATOM   3198  CB  GLU A 198      56.443  89.065 111.608  1.00 10.00      A    C
ATOM   3199 1HB  GLU A 198      56.744  88.067 111.928  1.00 10.00      A    H
ATOM   3200 2HB  GLU A 198      56.476  89.674 112.511  1.00 10.00      A    H
ATOM   3201  CG  GLU A 198      54.934  88.964 111.191  1.00 10.00      A    C
ATOM   3202 1HG  GLU A 198      54.413  88.502 112.030  1.00 10.00      A    H
ATOM   3203 2HG  GLU A 198      54.546  89.964 110.995  1.00 10.00      A    H
ATOM   3204  CD  GLU A 198      54.685  88.099 109.938  1.00 10.00      A    C
ATOM   3205  OE1 GLU A 198      55.517  87.151 109.779  1.00 10.00      A    O
ATOM   3206  OE2 GLU A 198      53.617  88.127 109.306  1.00 10.00      A    O
ATOM   3207  N   LYS A 199      57.478  92.009 111.033  1.00 10.00      A    N
ATOM   3208  H   LYS A 199      58.159  91.694 111.708  1.00 10.00      A    H
ATOM   3209  CA  LYS A 199      57.428  93.497 110.866  1.00 10.00      A    C
ATOM   3210  HA  LYS A 199      56.388  93.821 110.888  1.00 10.00      A    H
ATOM   3211  C   LYS A 199      58.038  93.933 109.519  1.00 10.00      A    C
ATOM   3212  O   LYS A 199      57.667  94.942 108.916  1.00 10.00      A    O
ATOM   3213  CB  LYS A 199      58.158  94.194 112.034  1.00 10.00      A    C
ATOM   3214 1HB  LYS A 199      59.205  93.892 112.013  1.00 10.00      A    H
ATOM   3215 2HB  LYS A 199      58.134  95.270 111.859  1.00 10.00      A    H
ATOM   3216  CG  LYS A 199      57.582  93.835 113.359  1.00 10.00      A    C
ATOM   3217 1HG  LYS A 199      56.499  93.955 113.383  1.00 10.00      A    H
ATOM   3218 2HG  LYS A 199      57.642  92.765 113.557  1.00 10.00      A    H
ATOM   3219  CD  LYS A 199      58.235  94.568 114.533  1.00 10.00      A    C
ATOM   3220 1HD  LYS A 199      59.259  94.214 114.653  1.00 10.00      A    H
ATOM   3221 2HD  LYS A 199      58.196  95.642 114.351  1.00 10.00      A    H
ATOM   3222  CE  LYS A 199      57.550  94.352 115.933  1.00 10.00      A    C
ATOM   3223 1HE  LYS A 199      57.854  95.193 116.556  1.00 10.00      A    H
ATOM   3224 2HE  LYS A 199      56.477  94.436 115.765  1.00 10.00      A    H
ATOM   3225  NZ  LYS A 199      57.803  93.058 116.580  1.00 10.00      A    N
ATOM   3226 1HZ  LYS A 199      58.770  92.985 116.862  1.00 10.00      A    H
ATOM   3227 2HZ  LYS A 199      57.585  92.318 115.928  1.00 10.00      A    H
ATOM   3228 3HZ  LYS A 199      57.209  92.978 117.393  1.00 10.00      A    H
ATOM   3229  N   GLU A 200      59.004  93.265 108.933  1.00 10.00      A    N
ATOM   3230  H   GLU A 200      59.373  92.447 109.398  1.00 10.00      A    H
ATOM   3231  CA  GLU A 200      59.533  93.488 107.558  1.00 10.00      A    C
ATOM   3232  HA  GLU A 200      59.452  94.573 107.484  1.00 10.00      A    H
ATOM   3233  C   GLU A 200      58.644  92.902 106.404  1.00 10.00      A    C
ATOM   3234  O   GLU A 200      58.406  93.590 105.374  1.00 10.00      A    O
ATOM   3235  CB  GLU A 200      61.017  93.023 107.435  1.00 10.00      A    C
ATOM   3236 1HB  GLU A 200      61.107  92.019 107.851  1.00 10.00      A    H
ATOM   3237 2HB  GLU A 200      61.373  93.070 106.406  1.00 10.00      A    H
ATOM   3238  CG  GLU A 200      62.007  93.927 108.274  1.00 10.00      A    C
ATOM   3239 1HG  GLU A 200      62.148  94.879 107.764  1.00 10.00      A    H
ATOM   3240 2HG  GLU A 200      61.414  94.081 109.176  1.00 10.00      A    H
ATOM   3241  CD  GLU A 200      63.316  93.276 108.649  1.00 10.00      A    C
ATOM   3242  OE1 GLU A 200      64.046  92.904 107.712  1.00 10.00      A    O
ATOM   3243  OE2 GLU A 200      63.719  93.178 109.832  1.00 10.00      A    O
ATOM   3244  N   ARG A 201      58.193  91.645 106.546  1.00 10.00      A    N
ATOM   3245  H   ARG A 201      58.100  91.344 107.505  1.00 10.00      A    H
ATOM   3246  CA  ARG A 201      57.167  90.994 105.634  1.00 10.00      A    C
ATOM   3247  HA  ARG A 201      57.571  90.958 104.622  1.00 10.00      A    H
ATOM   3248  C   ARG A 201      55.825  91.846 105.504  1.00 10.00      A    C
ATOM   3249  O   ARG A 201      55.218  91.989 104.471  1.00 10.00      A    O
ATOM   3250  CB  ARG A 201      56.862  89.514 106.120  1.00 10.00      A    C
ATOM   3251 1HB  ARG A 201      56.354  89.545 107.084  1.00 10.00      A    H
ATOM   3252 2HB  ARG A 201      56.211  89.050 105.379  1.00 10.00      A    H
ATOM   3253  CG  ARG A 201      58.149  88.707 106.246  1.00 10.00      A    C
ATOM   3254 1HG  ARG A 201      58.592  88.474 105.277  1.00 10.00      A    H
ATOM   3255 2HG  ARG A 201      58.832  89.185 106.948  1.00 10.00      A    H
ATOM   3256  CD  ARG A 201      57.753  87.325 106.891  1.00 10.00      A    C
ATOM   3257 1HD  ARG A 201      57.085  87.584 107.712  1.00 10.00      A    H
ATOM   3258 2HD  ARG A 201      57.135  86.770 106.185  1.00 10.00      A    H
ATOM   3259  NE  ARG A 201      58.853  86.516 107.358  1.00 10.00      A    N
ATOM   3260  HE  ARG A 201      59.595  86.280 106.715  1.00 10.00      A    H
ATOM   3261  CZ  ARG A 201      58.843  85.896 108.574  1.00 10.00      A    C
ATOM   3262  NH1 ARG A 201      57.851  85.932 109.420  1.00 10.00      A    N
ATOM   3263 1HH1 ARG A 201      56.939  86.276 109.158  1.00 10.00      A    H
ATOM   3264 2HH1 ARG A 201      57.991  85.510 110.327  1.00 10.00      A    H
ATOM   3265  NH2 ARG A 201      59.978  85.355 108.949  1.00 10.00      A    N
ATOM   3266 1HH2 ARG A 201      60.696  85.320 108.240  1.00 10.00      A    H
ATOM   3267 2HH2 ARG A 201      60.184  85.054 109.891  1.00 10.00      A    H
ATOM   3268  N   GLU A 202      55.500  92.585 106.573  1.00 10.00      A    N
ATOM   3269  H   GLU A 202      55.963  92.404 107.452  1.00 10.00      A    H
ATOM   3270  CA  GLU A 202      54.459  93.594 106.547  1.00 10.00      A    C
ATOM   3271  HA  GLU A 202      53.578  93.083 106.160  1.00 10.00      A    H
ATOM   3272  C   GLU A 202      54.753  94.823 105.708  1.00 10.00      A    C
ATOM   3273  O   GLU A 202      53.845  95.205 104.948  1.00 10.00      A    O
ATOM   3274  CB  GLU A 202      54.019  94.029 107.968  1.00 10.00      A    C
ATOM   3275 1HB  GLU A 202      53.570  93.146 108.422  1.00 10.00      A    H
ATOM   3276 2HB  GLU A 202      54.893  94.291 108.565  1.00 10.00      A    H
ATOM   3277  CG  GLU A 202      53.040  95.167 107.910  1.00 10.00      A    C
ATOM   3278 1HG  GLU A 202      53.365  95.961 107.238  1.00 10.00      A    H
ATOM   3279 2HG  GLU A 202      52.116  94.815 107.452  1.00 10.00      A    H
ATOM   3280  CD  GLU A 202      52.794  95.694 109.291  1.00 10.00      A    C
ATOM   3281  OE1 GLU A 202      53.717  96.192 109.887  1.00 10.00      A    O
ATOM   3282  OE2 GLU A 202      51.684  95.526 109.841  1.00 10.00      A    O
ATOM   3283  N   GLU A 203      55.882  95.505 105.856  1.00 10.00      A    N
ATOM   3284  H   GLU A 203      56.602  95.051 106.399  1.00 10.00      A    H
ATOM   3285  CA  GLU A 203      56.266  96.790 105.234  1.00 10.00      A    C
ATOM   3286  HA  GLU A 203      55.446  97.488 105.401  1.00 10.00      A    H
ATOM   3287  C   GLU A 203      56.481  96.643 103.720  1.00 10.00      A    C
ATOM   3288  O   GLU A 203      56.026  97.474 102.950  1.00 10.00      A    O
ATOM   3289  CB  GLU A 203      57.534  97.394 105.869  1.00 10.00      A    C
ATOM   3290 1HB  GLU A 203      57.311  97.756 106.872  1.00 10.00      A    H
ATOM   3291 2HB  GLU A 203      58.337  96.664 105.969  1.00 10.00      A    H
ATOM   3292  CG  GLU A 203      58.156  98.620 105.093  1.00 10.00      A    C
ATOM   3293 1HG  GLU A 203      59.013  98.925 105.693  1.00 10.00      A    H
ATOM   3294 2HG  GLU A 203      58.521  98.327 104.109  1.00 10.00      A    H
ATOM   3295  CD  GLU A 203      57.210  99.813 104.937  1.00 10.00      A    C
ATOM   3296  OE1 GLU A 203      56.493 100.099 105.909  1.00 10.00      A    O
ATOM   3297  OE2 GLU A 203      57.283 100.605 103.954  1.00 10.00      A    O
ATOM   3298  N   TYR A 204      57.079  95.489 103.304  1.00 10.00      A    N
ATOM   3299  H   TYR A 204      57.402  94.916 104.071  1.00 10.00      A    H
ATOM   3300  CA  TYR A 204      57.554  95.139 101.968  1.00 10.00      A    C
ATOM   3301  HA  TYR A 204      57.677  96.077 101.426  1.00 10.00      A    H
ATOM   3302  C   TYR A 204      56.596  94.233 101.219  1.00 10.00      A    C
ATOM   3303  O   TYR A 204      56.900  93.904 100.055  1.00 10.00      A    O
ATOM   3304  CB  TYR A 204      59.037  94.686 102.012  1.00 10.00      A    C
ATOM   3305 1HB  TYR A 204      59.040  93.714 102.504  1.00 10.00      A    H
ATOM   3306 2HB  TYR A 204      59.444  94.500 101.018  1.00 10.00      A    H
ATOM   3307  CG  TYR A 204      59.949  95.631 102.759  1.00 10.00      A    C
ATOM   3308  CD1 TYR A 204      60.127  96.994 102.450  1.00 10.00      A    C
ATOM   3309  HD1 TYR A 204      59.614  97.368 101.577  1.00 10.00      A    H
ATOM   3310  CD2 TYR A 204      60.665  95.103 103.837  1.00 10.00      A    C
ATOM   3311  HD2 TYR A 204      60.439  94.085 104.120  1.00 10.00      A    H
ATOM   3312  CE1 TYR A 204      60.886  97.831 103.252  1.00 10.00      A    C
ATOM   3313  HE1 TYR A 204      61.079  98.854 102.965  1.00 10.00      A    H
ATOM   3314  CE2 TYR A 204      61.472  95.898 104.653  1.00 10.00      A    C
ATOM   3315  HE2 TYR A 204      62.027  95.475 105.477  1.00 10.00      A    H
ATOM   3316  CZ  TYR A 204      61.651  97.230 104.272  1.00 10.00      A    C
ATOM   3317  OH  TYR A 204      62.462  97.990 104.965  1.00 10.00      A    O
ATOM   3318  HH  TYR A 204      62.272  98.931 104.997  1.00 10.00      A    H
ATOM   3319  N   VAL A 205      55.489  93.744 101.783  1.00 10.00      A    N
ATOM   3320  H   VAL A 205      55.441  93.832 102.788  1.00 10.00      A    H
ATOM   3321  CA  VAL A 205      54.461  92.979 101.112  1.00 10.00      A    C
ATOM   3322  HA  VAL A 205      54.600  93.069 100.035  1.00 10.00      A    H
ATOM   3323  C   VAL A 205      53.048  93.360 101.490  1.00 10.00      A    C
ATOM   3324  O   VAL A 205      52.311  93.544 100.521  1.00 10.00      A    O
ATOM   3325  CB  VAL A 205      54.427  91.446 101.276  1.00 10.00      A    C
ATOM   3326  HB  VAL A 205      54.047  91.214 102.271  1.00 10.00      A    H
ATOM   3327  CG1 VAL A 205      53.574  90.754 100.126  1.00 10.00      A    C
ATOM   3328 1HG1 VAL A 205      52.539  91.044 100.305  1.00 10.00      A    H
ATOM   3329 2HG1 VAL A 205      53.671  89.672 100.216  1.00 10.00      A    H
ATOM   3330 3HG1 VAL A 205      53.871  91.064  99.124  1.00 10.00      A    H
ATOM   3331  CG2 VAL A 205      55.857  90.845 101.085  1.00 10.00      A    C
ATOM   3332 1HG2 VAL A 205      55.792  89.766 101.222  1.00 10.00      A    H
ATOM   3333 2HG2 VAL A 205      56.444  91.280 101.894  1.00 10.00      A    H
ATOM   3334 3HG2 VAL A 205      56.336  91.063 100.130  1.00 10.00      A    H
ATOM   3335  N   LEU A 206      52.681  93.436 102.797  1.00 10.00      A    N
ATOM   3336  H   LEU A 206      53.410  93.407 103.495  1.00 10.00      A    H
ATOM   3337  CA  LEU A 206      51.260  93.678 103.222  1.00 10.00      A    C
ATOM   3338  HA  LEU A 206      50.647  93.025 102.600  1.00 10.00      A    H
ATOM   3339  C   LEU A 206      50.884  95.139 102.828  1.00 10.00      A    C
ATOM   3340  O   LEU A 206      49.908  95.350 102.129  1.00 10.00      A    O
ATOM   3341  CB  LEU A 206      51.000  93.298 104.653  1.00 10.00      A    C
ATOM   3342 1HB  LEU A 206      51.566  93.932 105.336  1.00 10.00      A    H
ATOM   3343 2HB  LEU A 206      49.963  93.493 104.928  1.00 10.00      A    H
ATOM   3344  CG  LEU A 206      51.247  91.826 105.036  1.00 10.00      A    C
ATOM   3345  HG  LEU A 206      52.314  91.619 104.941  1.00 10.00      A    H
ATOM   3346  CD1 LEU A 206      50.786  91.789 106.456  1.00 10.00      A    C
ATOM   3347 1HD1 LEU A 206      51.331  92.528 107.043  1.00 10.00      A    H
ATOM   3348 2HD1 LEU A 206      50.975  90.794 106.857  1.00 10.00      A    H
ATOM   3349 3HD1 LEU A 206      49.719  92.004 106.501  1.00 10.00      A    H
ATOM   3350  CD2 LEU A 206      50.403  90.781 104.162  1.00 10.00      A    C
ATOM   3351 1HD2 LEU A 206      50.941  90.551 103.243  1.00 10.00      A    H
ATOM   3352 2HD2 LEU A 206      49.457  91.266 103.919  1.00 10.00      A    H
ATOM   3353 3HD2 LEU A 206      50.209  89.859 104.711  1.00 10.00      A    H
ATOM   3354  N   ASN A 207      51.748  96.035 103.262  1.00 10.00      A    N
ATOM   3355  H   ASN A 207      52.559  95.787 103.810  1.00 10.00      A    H
ATOM   3356  CA  ASN A 207      51.535  97.492 103.076  1.00 10.00      A    C
ATOM   3357  HA  ASN A 207      50.598  97.639 103.614  1.00 10.00      A    H
ATOM   3358  C   ASN A 207      51.323  97.769 101.597  1.00 10.00      A    C
ATOM   3359  O   ASN A 207      52.105  97.416 100.706  1.00 10.00      A    O
ATOM   3360  CB  ASN A 207      52.735  98.281 103.670  1.00 10.00      A    C
ATOM   3361 1HB  ASN A 207      53.114  97.934 104.631  1.00 10.00      A    H
ATOM   3362 2HB  ASN A 207      53.576  98.098 103.001  1.00 10.00      A    H
ATOM   3363  CG  ASN A 207      52.500  99.797 103.756  1.00 10.00      A    C
ATOM   3364  OD1 ASN A 207      51.457 100.302 103.395  1.00 10.00      A    O
ATOM   3365  ND2 ASN A 207      53.481 100.546 104.212  1.00 10.00      A    N
ATOM   3366 1HD2 ASN A 207      53.248 101.523 104.317  1.00 10.00      A    H
ATOM   3367 2HD2 ASN A 207      54.334 100.184 104.615  1.00 10.00      A    H
ATOM   3368  N   ASP A 208      50.218  98.429 101.353  1.00 10.00      A    N
ATOM   3369  H   ASP A 208      49.620  98.479 102.165  1.00 10.00      A    H
ATOM   3370  CA  ASP A 208      49.783  98.949 100.104  1.00 10.00      A    C
ATOM   3371  HA  ASP A 208      50.324  98.421  99.318  1.00 10.00      A    H
ATOM   3372  C   ASP A 208      49.976 100.453  99.921  1.00 10.00      A    C
ATOM   3373  O   ASP A 208      49.449 101.051  99.014  1.00 10.00      A    O
ATOM   3374  CB  ASP A 208      48.269  98.622  99.882  1.00 10.00      A    C
ATOM   3375 1HB  ASP A 208      47.916  99.049  98.944  1.00 10.00      A    H
ATOM   3376 2HB  ASP A 208      48.267  97.536  99.788  1.00 10.00      A    H
ATOM   3377  CG  ASP A 208      47.249  99.001 100.985  1.00 10.00      A    C
ATOM   3378  OD1 ASP A 208      46.017  98.634 100.880  1.00 10.00      A    O
ATOM   3379  OD2 ASP A 208      47.664  99.510 102.060  1.00 10.00      A    O
ATOM   3380  N   ILE A 209      50.850 101.125 100.663  1.00 10.00      A    N
ATOM   3381  H   ILE A 209      51.307 100.528 101.337  1.00 10.00      A    H
ATOM   3382  CA  ILE A 209      51.035 102.579 100.872  1.00 10.00      A    C
ATOM   3383  HA  ILE A 209      50.550 103.008  99.995  1.00 10.00      A    H
ATOM   3384  C   ILE A 209      52.541 102.919 100.796  1.00 10.00      A    C
ATOM   3385  O   ILE A 209      53.332 102.299 101.464  1.00 10.00      A    O
ATOM   3386  CB  ILE A 209      50.355 103.120 102.180  1.00 10.00      A    C
ATOM   3387  HB  ILE A 209      50.789 102.560 103.009  1.00 10.00      A    H
ATOM   3388  CG1 ILE A 209      48.804 103.000 102.202  1.00 10.00      A    C
ATOM   3389 1HG1 ILE A 209      48.558 101.939 102.261  1.00 10.00      A    H
ATOM   3390 2HG1 ILE A 209      48.456 103.422 103.144  1.00 10.00      A    H
ATOM   3391  CG2 ILE A 209      50.681 104.642 102.433  1.00 10.00      A    C
ATOM   3392 1HG2 ILE A 209      50.728 105.066 101.430  1.00 10.00      A    H
ATOM   3393 2HG2 ILE A 209      51.673 104.663 102.883  1.00 10.00      A    H
ATOM   3394 3HG2 ILE A 209      49.992 105.226 103.043  1.00 10.00      A    H
ATOM   3395  CD1 ILE A 209      48.017 103.557 101.014  1.00 10.00      A    C
ATOM   3396 1HD1 ILE A 209      48.408 103.002 100.162  1.00 10.00      A    H
ATOM   3397 2HD1 ILE A 209      48.172 104.625 100.855  1.00 10.00      A    H
ATOM   3398 3HD1 ILE A 209      46.951 103.357 101.121  1.00 10.00      A    H
ATOM   3399  N   GLY A 210      52.828 103.865  99.925  1.00 10.00      A    N
ATOM   3400  H   GLY A 210      52.098 104.219  99.323  1.00 10.00      A    H
ATOM   3401  CA  GLY A 210      54.182 104.355  99.689  1.00 10.00      A    C
ATOM   3402 1HA  GLY A 210      54.916 103.811 100.284  1.00 10.00      A    H
ATOM   3403 2HA  GLY A 210      54.483 104.093  98.675  1.00 10.00      A    H
ATOM   3404  C   GLY A 210      54.342 105.846  99.908  1.00 10.00      A    C
ATOM   3405  O   GLY A 210      53.429 106.517 100.393  1.00 10.00      A    O
ATOM   3406  N   VAL A 211      55.481 106.348  99.463  1.00 10.00      A    N
ATOM   3407  H   VAL A 211      56.048 105.741  98.889  1.00 10.00      A    H
ATOM   3408  CA  VAL A 211      55.772 107.771  99.435  1.00 10.00      A    C
ATOM   3409  HA  VAL A 211      54.845 108.329  99.301  1.00 10.00      A    H
ATOM   3410  C   VAL A 211      56.629 107.983  98.155  1.00 10.00      A    C
ATOM   3411  O   VAL A 211      57.524 107.240  97.864  1.00 10.00      A    O
ATOM   3412  CB  VAL A 211      56.524 108.169 100.688  1.00 10.00      A    C
ATOM   3413  HB  VAL A 211      57.414 107.551 100.808  1.00 10.00      A    H
ATOM   3414  CG1 VAL A 211      56.900 109.622 100.575  1.00 10.00      A    C
ATOM   3415 1HG1 VAL A 211      57.234 109.963 101.555  1.00 10.00      A    H
ATOM   3416 2HG1 VAL A 211      56.037 110.210 100.260  1.00 10.00      A    H
ATOM   3417 3HG1 VAL A 211      57.706 109.744  99.852  1.00 10.00      A    H
ATOM   3418  CG2 VAL A 211      55.690 108.046 101.945  1.00 10.00      A    C
ATOM   3419 1HG2 VAL A 211      55.413 107.002 102.092  1.00 10.00      A    H
ATOM   3420 2HG2 VAL A 211      54.791 108.643 101.792  1.00 10.00      A    H
ATOM   3421 3HG2 VAL A 211      56.223 108.409 102.824  1.00 10.00      A    H
ATOM   3422  N   ILE A 212      56.398 109.069  97.429  1.00 10.00      A    N
ATOM   3423  H   ILE A 212      55.586 109.622  97.662  1.00 10.00      A    H
ATOM   3424  CA  ILE A 212      57.343 109.675  96.476  1.00 10.00      A    C
ATOM   3425  HA  ILE A 212      58.072 108.914  96.200  1.00 10.00      A    H
ATOM   3426  C   ILE A 212      58.158 110.838  97.149  1.00 10.00      A    C
ATOM   3427  O   ILE A 212      57.594 111.778  97.745  1.00 10.00      A    O
ATOM   3428  CB  ILE A 212      56.558 110.120  95.177  1.00 10.00      A    C
ATOM   3429  HB  ILE A 212      55.901 110.931  95.491  1.00 10.00      A    H
ATOM   3430  CG1 ILE A 212      55.648 109.039  94.470  1.00 10.00      A    C
ATOM   3431 1HG1 ILE A 212      54.896 108.755  95.206  1.00 10.00      A    H
ATOM   3432 2HG1 ILE A 212      55.265 109.516  93.568  1.00 10.00      A    H
ATOM   3433  CG2 ILE A 212      57.531 110.633  94.161  1.00 10.00      A    C
ATOM   3434 1HG2 ILE A 212      57.110 110.573  93.157  1.00 10.00      A    H
ATOM   3435 2HG2 ILE A 212      58.448 110.046  94.207  1.00 10.00      A    H
ATOM   3436 3HG2 ILE A 212      57.753 111.673  94.400  1.00 10.00      A    H
ATOM   3437  CD1 ILE A 212      56.393 107.710  94.132  1.00 10.00      A    C
ATOM   3438 1HD1 ILE A 212      56.398 107.024  94.978  1.00 10.00      A    H
ATOM   3439 2HD1 ILE A 212      57.419 107.941  93.844  1.00 10.00      A    H
ATOM   3440 3HD1 ILE A 212      55.875 107.248  93.291  1.00 10.00      A    H
ATOM   3441  N   PHE A 213      59.489 110.666  97.129  1.00 10.00      A    N
ATOM   3442  H   PHE A 213      59.830 109.905  96.559  1.00 10.00      A    H
ATOM   3443  CA  PHE A 213      60.446 111.781  97.331  1.00 10.00      A    C
ATOM   3444  HA  PHE A 213      60.000 112.604  97.891  1.00 10.00      A    H
ATOM   3445  C   PHE A 213      60.929 112.424  95.963  1.00 10.00      A    C
ATOM   3446  O   PHE A 213      61.226 111.753  94.932  1.00 10.00      A    O
ATOM   3447  CB  PHE A 213      61.641 111.364  98.136  1.00 10.00      A    C
ATOM   3448 1HB  PHE A 213      62.113 110.629  97.485  1.00 10.00      A    H
ATOM   3449 2HB  PHE A 213      62.290 112.211  98.359  1.00 10.00      A    H
ATOM   3450  CG  PHE A 213      61.283 110.676  99.453  1.00 10.00      A    C
ATOM   3451  CD1 PHE A 213      61.185 109.259  99.547  1.00 10.00      A    C
ATOM   3452  HD1 PHE A 213      61.527 108.671  98.708  1.00 10.00      A    H
ATOM   3453  CD2 PHE A 213      60.849 111.409 100.563  1.00 10.00      A    C
ATOM   3454  HD2 PHE A 213      61.082 112.463 100.577  1.00 10.00      A    H
ATOM   3455  CE1 PHE A 213      60.789 108.591 100.738  1.00 10.00      A    C
ATOM   3456  HE1 PHE A 213      60.761 107.512 100.732  1.00 10.00      A    H
ATOM   3457  CE2 PHE A 213      60.341 110.777 101.694  1.00 10.00      A    C
ATOM   3458  HE2 PHE A 213      60.125 111.331 102.595  1.00 10.00      A    H
ATOM   3459  CZ  PHE A 213      60.277 109.345 101.778  1.00 10.00      A    C
ATOM   3460  HZ  PHE A 213      59.802 108.882 102.630  1.00 10.00      A    H
ATOM   3461  N   TYR A 214      60.825 113.756  95.905  1.00 10.00      A    N
ATOM   3462  H   TYR A 214      60.494 114.177  96.761  1.00 10.00      A    H
ATOM   3463  CA  TYR A 214      61.025 114.758  94.793  1.00 10.00      A    C
ATOM   3464  HA  TYR A 214      61.798 114.304  94.172  1.00 10.00      A    H
ATOM   3465  C   TYR A 214      61.590 116.108  95.317  1.00 10.00      A    C
ATOM   3466  O   TYR A 214      62.201 116.068  96.412  1.00 10.00      A    O
ATOM   3467  CB  TYR A 214      59.714 114.791  93.988  1.00 10.00      A    C
ATOM   3468 1HB  TYR A 214      59.884 115.301  93.040  1.00 10.00      A    H
ATOM   3469 2HB  TYR A 214      59.352 113.791  93.750  1.00 10.00      A    H
ATOM   3470  CG  TYR A 214      58.547 115.532  94.692  1.00 10.00      A    C
ATOM   3471  CD1 TYR A 214      57.890 115.014  95.795  1.00 10.00      A    C
ATOM   3472  HD1 TYR A 214      58.239 114.102  96.257  1.00 10.00      A    H
ATOM   3473  CD2 TYR A 214      58.335 116.900  94.412  1.00 10.00      A    C
ATOM   3474  HD2 TYR A 214      58.836 117.402  93.598  1.00 10.00      A    H
ATOM   3475  CE1 TYR A 214      56.770 115.662  96.476  1.00 10.00      A    C
ATOM   3476  HE1 TYR A 214      56.359 115.266  97.393  1.00 10.00      A    H
ATOM   3477  CE2 TYR A 214      57.268 117.581  95.064  1.00 10.00      A    C
ATOM   3478  HE2 TYR A 214      57.023 118.575  94.722  1.00 10.00      A    H
ATOM   3479  CZ  TYR A 214      56.498 116.985  96.089  1.00 10.00      A    C
ATOM   3480  OH  TYR A 214      55.621 117.824  96.641  1.00 10.00      A    O
ATOM   3481  HH  TYR A 214      55.547 118.683  96.219  1.00 10.00      A    H
ATOM   3482  N   GLY A 215      61.623 117.151  94.499  1.00 10.00      A    N
ATOM   3483  H   GLY A 215      61.443 117.024  93.513  1.00 10.00      A    H
ATOM   3484  CA  GLY A 215      62.282 118.471  94.816  1.00 10.00      A    C
ATOM   3485 1HA  GLY A 215      61.927 119.273  94.168  1.00 10.00      A    H
ATOM   3486 2HA  GLY A 215      62.052 118.773  95.838  1.00 10.00      A    H
ATOM   3487  C   GLY A 215      63.842 118.457  94.695  1.00 10.00      A    C
ATOM   3488  O   GLY A 215      64.483 117.690  93.998  1.00 10.00      A    O
ATOM   3489  N   GLU A 216      64.399 119.342  95.455  1.00 10.00      A    N
ATOM   3490  H   GLU A 216      63.865 119.914  96.093  1.00 10.00      A    H
ATOM   3491  CA  GLU A 216      65.865 119.372  95.645  1.00 10.00      A    C
ATOM   3492  HA  GLU A 216      66.392 118.863  94.839  1.00 10.00      A    H
ATOM   3493  C   GLU A 216      66.319 118.731  96.981  1.00 10.00      A    C
ATOM   3494  O   GLU A 216      65.595 118.750  98.008  1.00 10.00      A    O
ATOM   3495  CB  GLU A 216      66.214 120.838  95.583  1.00 10.00      A    C
ATOM   3496 1HB  GLU A 216      65.629 121.343  96.352  1.00 10.00      A    H
ATOM   3497 2HB  GLU A 216      67.255 120.927  95.895  1.00 10.00      A    H
ATOM   3498  CG  GLU A 216      66.046 121.634  94.262  1.00 10.00      A    C
ATOM   3499 1HG  GLU A 216      64.976 121.813  94.159  1.00 10.00      A    H
ATOM   3500 2HG  GLU A 216      66.529 122.605  94.367  1.00 10.00      A    H
ATOM   3501  CD  GLU A 216      66.576 120.913  93.046  1.00 10.00      A    C
ATOM   3502  OE1 GLU A 216      67.560 120.144  93.106  1.00 10.00      A    O
ATOM   3503  OE2 GLU A 216      66.030 121.104  91.933  1.00 10.00      A    O
ATOM   3504  N   VAL A 217      67.566 118.269  97.005  1.00 10.00      A    N
ATOM   3505  H   VAL A 217      68.231 118.525  96.289  1.00 10.00      A    H
ATOM   3506  CA  VAL A 217      68.182 117.605  98.199  1.00 10.00      A    C
ATOM   3507  HA  VAL A 217      67.548 116.721  98.275  1.00 10.00      A    H
ATOM   3508  C   VAL A 217      68.131 118.403  99.477  1.00 10.00      A    C
ATOM   3509  O   VAL A 217      68.007 117.876 100.605  1.00 10.00      A    O
ATOM   3510  CB  VAL A 217      69.658 117.176  97.919  1.00 10.00      A    C
ATOM   3511  HB  VAL A 217      69.668 116.676  96.951  1.00 10.00      A    H
ATOM   3512  CG1 VAL A 217      70.786 118.220  97.854  1.00 10.00      A    C
ATOM   3513 1HG1 VAL A 217      70.521 119.002  97.142  1.00 10.00      A    H
ATOM   3514 2HG1 VAL A 217      71.715 117.743  97.541  1.00 10.00      A    H
ATOM   3515 3HG1 VAL A 217      70.916 118.658  98.843  1.00 10.00      A    H
ATOM   3516  CG2 VAL A 217      69.995 116.038  98.910  1.00 10.00      A    C
ATOM   3517 1HG2 VAL A 217      70.880 115.490  98.585  1.00 10.00      A    H
ATOM   3518 2HG2 VAL A 217      69.153 115.350  98.996  1.00 10.00      A    H
ATOM   3519 3HG2 VAL A 217      70.188 116.500  99.877  1.00 10.00      A    H
ATOM   3520  N   ASN A 218      68.178 119.734  99.337  1.00 10.00      A    N
ATOM   3521  H   ASN A 218      68.058 120.089  98.399  1.00 10.00      A    H
ATOM   3522  CA  ASN A 218      68.173 120.647 100.442  1.00 10.00      A    C
ATOM   3523  HA  ASN A 218      68.755 120.186 101.240  1.00 10.00      A    H
ATOM   3524  C   ASN A 218      66.797 121.024 100.963  1.00 10.00      A    C
ATOM   3525  O   ASN A 218      66.693 121.823 101.898  1.00 10.00      A    O
ATOM   3526  CB  ASN A 218      68.948 121.958  99.988  1.00 10.00      A    C
ATOM   3527 1HB  ASN A 218      68.294 122.488  99.294  1.00 10.00      A    H
ATOM   3528 2HB  ASN A 218      68.992 122.562 100.894  1.00 10.00      A    H
ATOM   3529  CG  ASN A 218      70.292 121.709  99.412  1.00 10.00      A    C
ATOM   3530  OD1 ASN A 218      70.404 121.400  98.208  1.00 10.00      A    O
ATOM   3531  ND2 ASN A 218      71.345 121.897 100.198  1.00 10.00      A    N
ATOM   3532 1HD2 ASN A 218      72.250 121.660  99.815  1.00 10.00      A    H
ATOM   3533 2HD2 ASN A 218      71.233 122.012 101.195  1.00 10.00      A    H
ATOM   3534  N   ASP A 219      65.749 120.297 100.498  1.00 10.00      A    N
ATOM   3535  H   ASP A 219      65.873 119.668  99.718  1.00 10.00      A    H
ATOM   3536  CA  ASP A 219      64.389 120.496 100.986  1.00 10.00      A    C
ATOM   3537  HA  ASP A 219      64.585 120.835 102.003  1.00 10.00      A    H
ATOM   3538  C   ASP A 219      63.567 119.113 101.222  1.00 10.00      A    C
ATOM   3539  O   ASP A 219      62.852 119.043 102.245  1.00 10.00      A    O
ATOM   3540  CB  ASP A 219      63.547 121.409 100.090  1.00 10.00      A    C
ATOM   3541 1HB  ASP A 219      63.397 120.786  99.209  1.00 10.00      A    H
ATOM   3542 2HB  ASP A 219      62.618 121.748 100.548  1.00 10.00      A    H
ATOM   3543  CG  ASP A 219      64.371 122.639  99.686  1.00 10.00      A    C
ATOM   3544  OD1 ASP A 219      64.424 123.525 100.570  1.00 10.00      A    O
ATOM   3545  OD2 ASP A 219      64.794 122.778  98.507  1.00 10.00      A    O
ATOM   3546  N   ILE A 220      63.847 118.070 100.347  1.00 10.00      A    N
ATOM   3547  H   ILE A 220      64.615 118.225  99.710  1.00 10.00      A    H
ATOM   3548  CA  ILE A 220      63.309 116.717 100.429  1.00 10.00      A    C
ATOM   3549  HA  ILE A 220      63.637 116.225  99.513  1.00 10.00      A    H
ATOM   3550  C   ILE A 220      61.785 116.773 100.451  1.00 10.00      A    C
ATOM   3551  O   ILE A 220      61.223 116.495 101.518  1.00 10.00      A    O
ATOM   3552  CB  ILE A 220      63.925 115.888 101.588  1.00 10.00      A    C
ATOM   3553  HB  ILE A 220      63.590 116.331 102.526  1.00 10.00      A    H
ATOM   3554  CG1 ILE A 220      65.494 115.858 101.735  1.00 10.00      A    C
ATOM   3555 1HG1 ILE A 220      65.810 116.896 101.830  1.00 10.00      A    H
ATOM   3556 2HG1 ILE A 220      65.705 115.240 102.607  1.00 10.00      A    H
ATOM   3557  CG2 ILE A 220      63.409 114.423 101.562  1.00 10.00      A    C
ATOM   3558 1HG2 ILE A 220      62.359 114.452 101.854  1.00 10.00      A    H
ATOM   3559 2HG2 ILE A 220      63.975 113.849 102.297  1.00 10.00      A    H
ATOM   3560 3HG2 ILE A 220      63.502 113.952 100.583  1.00 10.00      A    H
ATOM   3561  CD1 ILE A 220      66.190 115.242 100.538  1.00 10.00      A    C
ATOM   3562 1HD1 ILE A 220      65.948 115.810  99.640  1.00 10.00      A    H
ATOM   3563 2HD1 ILE A 220      65.876 114.206 100.410  1.00 10.00      A    H
ATOM   3564 3HD1 ILE A 220      67.266 115.277 100.712  1.00 10.00      A    H
ATOM   3565  N   LYS A 221      61.073 117.133  99.342  1.00 10.00      A    N
ATOM   3566  H   LYS A 221      61.600 117.335  98.505  1.00 10.00      A    H
ATOM   3567  CA  LYS A 221      59.621 117.144  99.242  1.00 10.00      A    C
ATOM   3568  HA  LYS A 221      59.246 117.557 100.178  1.00 10.00      A    H
ATOM   3569  C   LYS A 221      59.028 115.732  99.067  1.00 10.00      A    C
ATOM   3570  O   LYS A 221      59.617 114.836  98.430  1.00 10.00      A    O
ATOM   3571  CB  LYS A 221      59.266 118.049  97.969  1.00 10.00      A    C
ATOM   3572 1HB  LYS A 221      59.546 117.437  97.112  1.00 10.00      A    H
ATOM   3573 2HB  LYS A 221      58.179 118.013  97.903  1.00 10.00      A    H
ATOM   3574  CG  LYS A 221      59.799 119.427  97.923  1.00 10.00      A    C
ATOM   3575 1HG  LYS A 221      60.882 119.468  98.033  1.00 10.00      A    H
ATOM   3576 2HG  LYS A 221      59.731 119.876  96.933  1.00 10.00      A    H
ATOM   3577  CD  LYS A 221      59.080 120.375  98.937  1.00 10.00      A    C
ATOM   3578 1HD  LYS A 221      59.047 121.364  98.480  1.00 10.00      A    H
ATOM   3579 2HD  LYS A 221      58.109 119.930  99.156  1.00 10.00      A    H
ATOM   3580  CE  LYS A 221      59.713 120.482 100.348  1.00 10.00      A    C
ATOM   3581 1HE  LYS A 221      59.534 119.540 100.867  1.00 10.00      A    H
ATOM   3582 2HE  LYS A 221      60.794 120.542 100.225  1.00 10.00      A    H
ATOM   3583  NZ  LYS A 221      59.134 121.603 101.106  1.00 10.00      A    N
ATOM   3584 1HZ  LYS A 221      58.138 121.698 100.968  1.00 10.00      A    H
ATOM   3585 2HZ  LYS A 221      59.588 122.482 100.903  1.00 10.00      A    H
ATOM   3586 3HZ  LYS A 221      59.318 121.342 102.065  1.00 10.00      A    H
ATOM   3587  N   THR A 222      57.863 115.567  99.628  1.00 10.00      A    N
ATOM   3588  H   THR A 222      57.413 116.389 100.005  1.00 10.00      A    H
ATOM   3589  CA  THR A 222      57.354 114.270 100.067  1.00 10.00      A    C
ATOM   3590  HA  THR A 222      57.802 113.468  99.481  1.00 10.00      A    H
ATOM   3591  C   THR A 222      55.794 114.081  99.934  1.00 10.00      A    C
ATOM   3592  O   THR A 222      55.059 114.924 100.416  1.00 10.00      A    O
ATOM   3593  CB  THR A 222      57.867 113.963 101.530  1.00 10.00      A    C
ATOM   3594  HB  THR A 222      58.954 113.920 101.461  1.00 10.00      A    H
ATOM   3595  OG1 THR A 222      57.497 112.628 101.901  1.00 10.00      A    O
ATOM   3596  HG1 THR A 222      57.750 112.517 102.821  1.00 10.00      A    H
ATOM   3597  CG2 THR A 222      57.382 114.978 102.544  1.00 10.00      A    C
ATOM   3598 1HG2 THR A 222      57.329 115.984 102.128  1.00 10.00      A    H
ATOM   3599 2HG2 THR A 222      58.104 114.960 103.361  1.00 10.00      A    H
ATOM   3600 3HG2 THR A 222      56.401 114.686 102.919  1.00 10.00      A    H
ATOM   3601  N   ARG A 223      55.277 112.970  99.291  1.00 10.00      A    N
ATOM   3602  H   ARG A 223      55.886 112.229  98.973  1.00 10.00      A    H
ATOM   3603  CA  ARG A 223      53.870 112.884  99.033  1.00 10.00      A    C
ATOM   3604  HA  ARG A 223      53.276 113.344  99.823  1.00 10.00      A    H
ATOM   3605  C   ARG A 223      53.386 111.369  98.986  1.00 10.00      A    C
ATOM   3606  O   ARG A 223      54.104 110.493  98.459  1.00 10.00      A    O
ATOM   3607  CB  ARG A 223      53.418 113.641  97.748  1.00 10.00      A    C
ATOM   3608 1HB  ARG A 223      52.332 113.688  97.676  1.00 10.00      A    H
ATOM   3609 2HB  ARG A 223      53.871 114.623  97.879  1.00 10.00      A    H
ATOM   3610  CG  ARG A 223      53.974 113.004  96.467  1.00 10.00      A    C
ATOM   3611 1HG  ARG A 223      55.063 113.059  96.491  1.00 10.00      A    H
ATOM   3612 2HG  ARG A 223      53.579 111.998  96.321  1.00 10.00      A    H
ATOM   3613  CD  ARG A 223      53.544 113.814  95.169  1.00 10.00      A    C
ATOM   3614 1HD  ARG A 223      52.462 113.689  95.110  1.00 10.00      A    H
ATOM   3615 2HD  ARG A 223      53.812 114.868  95.237  1.00 10.00      A    H
ATOM   3616  NE  ARG A 223      54.153 113.247  93.953  1.00 10.00      A    N
ATOM   3617  HE  ARG A 223      55.118 113.506  93.803  1.00 10.00      A    H
ATOM   3618  CZ  ARG A 223      53.443 112.714  92.943  1.00 10.00      A    C
ATOM   3619  NH1 ARG A 223      52.235 112.137  92.960  1.00 10.00      A    N
ATOM   3620 1HH1 ARG A 223      51.748 112.084  93.843  1.00 10.00      A    H
ATOM   3621 2HH1 ARG A 223      51.735 111.978  92.097  1.00 10.00      A    H
ATOM   3622  NH2 ARG A 223      54.068 112.596  91.847  1.00 10.00      A    N
ATOM   3623 1HH2 ARG A 223      54.924 113.117  91.723  1.00 10.00      A    H
ATOM   3624 2HH2 ARG A 223      53.613 112.175  91.049  1.00 10.00      A    H
ATOM   3625  N   SER A 224      52.230 111.131  99.564  1.00 10.00      A    N
ATOM   3626  H   SER A 224      51.612 111.840  99.933  1.00 10.00      A    H
ATOM   3627  CA  SER A 224      51.740 109.732  99.741  1.00 10.00      A    C
ATOM   3628  HA  SER A 224      52.495 109.074 100.171  1.00 10.00      A    H
ATOM   3629  C   SER A 224      51.321 109.206  98.378  1.00 10.00      A    C
ATOM   3630  O   SER A 224      51.044 109.964  97.485  1.00 10.00      A    O
ATOM   3631  CB  SER A 224      50.510 109.759 100.739  1.00 10.00      A    C
ATOM   3632 1HB  SER A 224      50.854 110.311 101.613  1.00 10.00      A    H
ATOM   3633 2HB  SER A 224      49.678 110.173 100.169  1.00 10.00      A    H
ATOM   3634  OG  SER A 224      50.161 108.458 101.260  1.00 10.00      A    O
ATOM   3635  HG  SER A 224      50.775 108.289 101.979  1.00 10.00      A    H
ATOM   3636  N   TRP A 225      51.258 107.856  98.276  1.00 10.00      A    N
ATOM   3637  H   TRP A 225      51.485 107.370  99.131  1.00 10.00      A    H
ATOM   3638  CA  TRP A 225      51.040 107.053  97.082  1.00 10.00      A    C
ATOM   3639  HA  TRP A 225      50.411 107.715  96.487  1.00 10.00      A    H
ATOM   3640  C   TRP A 225      50.272 105.769  97.385  1.00 10.00      A    C
ATOM   3641  O   TRP A 225      50.629 105.093  98.400  1.00 10.00      A    O
ATOM   3642  CB  TRP A 225      52.416 106.739  96.424  1.00 10.00      A    C
ATOM   3643 1HB  TRP A 225      53.083 107.601  96.413  1.00 10.00      A    H
ATOM   3644 2HB  TRP A 225      52.899 106.024  97.090  1.00 10.00      A    H
ATOM   3645  CG  TRP A 225      52.392 106.143  95.031  1.00 10.00      A    C
ATOM   3646  CD1 TRP A 225      52.508 104.796  94.697  1.00 10.00      A    C
ATOM   3647  HD1 TRP A 225      52.592 103.952  95.366  1.00 10.00      A    H
ATOM   3648  CD2 TRP A 225      52.333 106.846  93.791  1.00 10.00      A    C
ATOM   3649  NE1 TRP A 225      52.414 104.631  93.348  1.00 10.00      A    N
ATOM   3650  HE1 TRP A 225      52.193 103.759  92.889  1.00 10.00      A    H
ATOM   3651  CE2 TRP A 225      52.306 105.860  92.743  1.00 10.00      A    C
ATOM   3652  CE3 TRP A 225      52.183 108.198  93.472  1.00 10.00      A    C
ATOM   3653  HE3 TRP A 225      52.377 108.961  94.211  1.00 10.00      A    H
ATOM   3654  CZ2 TRP A 225      52.071 106.251  91.391  1.00 10.00      A    C
ATOM   3655  HZ2 TRP A 225      51.977 105.470  90.651  1.00 10.00      A    H
ATOM   3656  CZ3 TRP A 225      52.094 108.537  92.108  1.00 10.00      A    C
ATOM   3657  HZ3 TRP A 225      52.097 109.578  91.820  1.00 10.00      A    H
ATOM   3658  CH2 TRP A 225      52.022 107.611  91.088  1.00 10.00      A    C
ATOM   3659  HH2 TRP A 225      51.797 107.941  90.085  1.00 10.00      A    H
ATOM   3660  N   SER A 226      49.235 105.333  96.553  1.00 10.00      A    N
ATOM   3661  H   SER A 226      49.072 105.909  95.740  1.00 10.00      A    H
ATOM   3662  CA  SER A 226      48.734 103.964  96.513  1.00 10.00      A    C
ATOM   3663  HA  SER A 226      48.675 103.549  97.520  1.00 10.00      A    H
ATOM   3664  C   SER A 226      49.608 102.978  95.671  1.00 10.00      A    C
ATOM   3665  O   SER A 226      49.729 103.179  94.445  1.00 10.00      A    O
ATOM   3666  CB  SER A 226      47.298 103.965  96.023  1.00 10.00      A    C
ATOM   3667 1HB  SER A 226      46.662 104.503  96.726  1.00 10.00      A    H
ATOM   3668 2HB  SER A 226      47.226 104.500  95.076  1.00 10.00      A    H
ATOM   3669  OG  SER A 226      46.860 102.664  95.768  1.00 10.00      A    O
ATOM   3670  HG  SER A 226      45.919 102.673  95.580  1.00 10.00      A    H
ATOM   3671  N   TYR A 227      50.142 101.916  96.284  1.00 10.00      A    N
ATOM   3672  H   TYR A 227      49.969 101.812  97.274  1.00 10.00      A    H
ATOM   3673  CA  TYR A 227      50.567 100.703  95.569  1.00 10.00      A    C
ATOM   3674  HA  TYR A 227      50.993 101.004  94.612  1.00 10.00      A    H
ATOM   3675  C   TYR A 227      49.259  99.910  95.251  1.00 10.00      A    C
ATOM   3676  O   TYR A 227      49.015  99.648  94.072  1.00 10.00      A    O
ATOM   3677  CB  TYR A 227      51.461  99.813  96.391  1.00 10.00      A    C
ATOM   3678 1HB  TYR A 227      50.935  99.487  97.288  1.00 10.00      A    H
ATOM   3679 2HB  TYR A 227      51.738  98.957  95.776  1.00 10.00      A    H
ATOM   3680  CG  TYR A 227      52.729 100.544  96.808  1.00 10.00      A    C
ATOM   3681  CD1 TYR A 227      53.427 101.232  95.785  1.00 10.00      A    C
ATOM   3682  HD1 TYR A 227      53.003 101.289  94.793  1.00 10.00      A    H
ATOM   3683  CD2 TYR A 227      53.169 100.432  98.097  1.00 10.00      A    C
ATOM   3684  HD2 TYR A 227      52.644  99.834  98.827  1.00 10.00      A    H
ATOM   3685  CE1 TYR A 227      54.498 102.063  96.137  1.00 10.00      A    C
ATOM   3686  HE1 TYR A 227      54.967 102.723  95.422  1.00 10.00      A    H
ATOM   3687  CE2 TYR A 227      54.266 101.197  98.438  1.00 10.00      A    C
ATOM   3688  HE2 TYR A 227      54.708 101.123  99.420  1.00 10.00      A    H
ATOM   3689  CZ  TYR A 227      54.931 102.020  97.466  1.00 10.00      A    C
ATOM   3690  OH  TYR A 227      56.075 102.567  97.845  1.00 10.00      A    O
ATOM   3691  HH  TYR A 227      56.648 102.025  98.392  1.00 10.00      A    H
ATOM   3692  N   GLY A 228      48.406  99.549  96.233  1.00 10.00      A    N
ATOM   3693  H   GLY A 228      48.646  99.822  97.175  1.00 10.00      A    H
ATOM   3694  CA  GLY A 228      47.036  98.958  96.100  1.00 10.00      A    C
ATOM   3695 1HA  GLY A 228      46.587  98.886  97.091  1.00 10.00      A    H
ATOM   3696 2HA  GLY A 228      46.355  99.627  95.575  1.00 10.00      A    H
ATOM   3697  C   GLY A 228      47.022  97.591  95.434  1.00 10.00      A    C
ATOM   3698  O   GLY A 228      45.999  97.199  94.878  1.00 10.00      A    O
ATOM   3699  N   GLN A 229      48.145  96.846  95.561  1.00 10.00      A    N
ATOM   3700  H   GLN A 229      48.884  97.198  96.153  1.00 10.00      A    H
ATOM   3701  CA  GLN A 229      48.259  95.519  95.020  1.00 10.00      A    C
ATOM   3702  HA  GLN A 229      48.179  95.651  93.941  1.00 10.00      A    H
ATOM   3703  C   GLN A 229      47.115  94.489  95.400  1.00 10.00      A    C
ATOM   3704  O   GLN A 229      46.796  93.617  94.574  1.00 10.00      A    O
ATOM   3705  CB  GLN A 229      49.640  94.951  95.449  1.00 10.00      A    C
ATOM   3706 1HB  GLN A 229      49.749  94.085  94.796  1.00 10.00      A    H
ATOM   3707 2HB  GLN A 229      50.336  95.728  95.134  1.00 10.00      A    H
ATOM   3708  CG  GLN A 229      49.935  94.549  96.888  1.00 10.00      A    C
ATOM   3709 1HG  GLN A 229      49.081  94.117  97.410  1.00 10.00      A    H
ATOM   3710 2HG  GLN A 229      50.707  93.780  96.884  1.00 10.00      A    H
ATOM   3711  CD  GLN A 229      50.459  95.727  97.756  1.00 10.00      A    C
ATOM   3712  OE1 GLN A 229      50.289  96.916  97.464  1.00 10.00      A    O
ATOM   3713  NE2 GLN A 229      51.208  95.496  98.802  1.00 10.00      A    N
ATOM   3714 1HE2 GLN A 229      51.376  96.280  99.417  1.00 10.00      A    H
ATOM   3715 2HE2 GLN A 229      51.207  94.556  99.171  1.00 10.00      A    H
ATOM   3716  N   PHE A 230      46.439  94.514  96.625  1.00 10.00      A    N
ATOM   3717  H   PHE A 230      46.603  95.331  97.196  1.00 10.00      A    H
ATOM   3718  CA  PHE A 230      45.444  93.578  96.909  1.00 10.00      A    C
ATOM   3719  HA  PHE A 230      45.777  92.667  96.412  1.00 10.00      A    H
ATOM   3720  C   PHE A 230      44.083  93.981  96.281  1.00 10.00      A    C
ATOM   3721  O   PHE A 230      43.185  93.146  96.292  1.00 10.00      A    O
ATOM   3722  CB  PHE A 230      45.343  93.342  98.454  1.00 10.00      A    C
ATOM   3723 1HB  PHE A 230      45.144  94.316  98.901  1.00 10.00      A    H
ATOM   3724 2HB  PHE A 230      44.541  92.688  98.796  1.00 10.00      A    H
ATOM   3725  CG  PHE A 230      46.658  92.817  99.060  1.00 10.00      A    C
ATOM   3726  CD1 PHE A 230      47.512  91.932  98.381  1.00 10.00      A    C
ATOM   3727  HD1 PHE A 230      47.381  91.678  97.339  1.00 10.00      A    H
ATOM   3728  CD2 PHE A 230      47.041  93.211 100.335  1.00 10.00      A    C
ATOM   3729  HD2 PHE A 230      46.408  93.849 100.934  1.00 10.00      A    H
ATOM   3730  CE1 PHE A 230      48.800  91.534  98.953  1.00 10.00      A    C
ATOM   3731  HE1 PHE A 230      49.449  90.897  98.370  1.00 10.00      A    H
ATOM   3732  CE2 PHE A 230      48.324  92.913 100.871  1.00 10.00      A    C
ATOM   3733  HE2 PHE A 230      48.571  93.300 101.849  1.00 10.00      A    H
ATOM   3734  CZ  PHE A 230      49.224  92.057 100.170  1.00 10.00      A    C
ATOM   3735  HZ  PHE A 230      50.200  91.890 100.601  1.00 10.00      A    H
ATOM   3736  N   GLU A 231      43.831  95.235  95.852  1.00 10.00      A    N
ATOM   3737  H   GLU A 231      44.597  95.893  95.809  1.00 10.00      A    H
ATOM   3738  CA  GLU A 231      42.529  95.804  95.348  1.00 10.00      A    C
ATOM   3739  HA  GLU A 231      41.806  95.757  96.161  1.00 10.00      A    H
ATOM   3740  C   GLU A 231      41.977  94.964  94.173  1.00 10.00      A    C
ATOM   3741  O   GLU A 231      42.691  94.283  93.406  1.00 10.00      A    O
ATOM   3742  CB  GLU A 231      42.683  97.302  94.853  1.00 10.00      A    C
ATOM   3743 1HB  GLU A 231      43.386  97.352  94.021  1.00 10.00      A    H
ATOM   3744 2HB  GLU A 231      41.718  97.641  94.476  1.00 10.00      A    H
ATOM   3745  CG  GLU A 231      43.148  98.220  95.976  1.00 10.00      A    C
ATOM   3746 1HG  GLU A 231      44.190  98.013  96.217  1.00 10.00      A    H
ATOM   3747 2HG  GLU A 231      43.026  99.244  95.622  1.00 10.00      A    H
ATOM   3748  CD  GLU A 231      42.323  98.069  97.277  1.00 10.00      A    C
ATOM   3749  OE1 GLU A 231      41.120  98.456  97.285  1.00 10.00      A    O
ATOM   3750  OE2 GLU A 231      42.898  97.609  98.290  1.00 10.00      A    O
ATOM   3751  N   ASP A 232      40.678  94.894  94.047  1.00 10.00      A    N
ATOM   3752  H   ASP A 232      40.176  95.516  94.665  1.00 10.00      A    H
ATOM   3753  CA  ASP A 232      39.926  94.159  93.055  1.00 10.00      A    C
ATOM   3754  HA  ASP A 232      39.987  93.098  93.297  1.00 10.00      A    H
ATOM   3755  C   ASP A 232      40.543  94.407  91.688  1.00 10.00      A    C
ATOM   3756  O   ASP A 232      40.662  95.526  91.227  1.00 10.00      A    O
ATOM   3757  CB  ASP A 232      38.451  94.457  93.238  1.00 10.00      A    C
ATOM   3758 1HB  ASP A 232      38.216  94.508  94.301  1.00 10.00      A    H
ATOM   3759 2HB  ASP A 232      38.261  95.380  92.691  1.00 10.00      A    H
ATOM   3760  CG  ASP A 232      37.561  93.351  92.614  1.00 10.00      A    C
ATOM   3761  OD1 ASP A 232      36.333  93.326  92.694  1.00 10.00      A    O
ATOM   3762  OD2 ASP A 232      38.127  92.482  91.904  1.00 10.00      A    O
ATOM   3763  N   GLY A 233      40.745  93.353  90.903  1.00 10.00      A    N
ATOM   3764  H   GLY A 233      40.597  92.449  91.327  1.00 10.00      A    H
ATOM   3765  CA  GLY A 233      41.328  93.314  89.535  1.00 10.00      A    C
ATOM   3766 1HA  GLY A 233      41.039  92.371  89.070  1.00 10.00      A    H
ATOM   3767 2HA  GLY A 233      40.896  94.165  89.008  1.00 10.00      A    H
ATOM   3768  C   GLY A 233      42.878  93.432  89.388  1.00 10.00      A    C
ATOM   3769  O   GLY A 233      43.510  93.288  88.279  1.00 10.00      A    O
ATOM   3770  N   ILE A 234      43.592  93.537  90.507  1.00 10.00      A    N
ATOM   3771  H   ILE A 234      43.203  93.665  91.430  1.00 10.00      A    H
ATOM   3772  CA  ILE A 234      45.012  93.866  90.344  1.00 10.00      A    C
ATOM   3773  HA  ILE A 234      45.052  94.429  89.411  1.00 10.00      A    H
ATOM   3774  C   ILE A 234      45.902  92.598  90.144  1.00 10.00      A    C
ATOM   3775  O   ILE A 234      46.869  92.621  89.344  1.00 10.00      A    O
ATOM   3776  CB  ILE A 234      45.577  94.897  91.375  1.00 10.00      A    C
ATOM   3777  HB  ILE A 234      45.312  94.532  92.367  1.00 10.00      A    H
ATOM   3778  CG1 ILE A 234      44.921  96.301  91.174  1.00 10.00      A    C
ATOM   3779 1HG1 ILE A 234      43.851  96.138  91.044  1.00 10.00      A    H
ATOM   3780 2HG1 ILE A 234      44.964  96.814  92.135  1.00 10.00      A    H
ATOM   3781  CG2 ILE A 234      47.063  95.073  91.253  1.00 10.00      A    C
ATOM   3782 1HG2 ILE A 234      47.288  95.190  90.193  1.00 10.00      A    H
ATOM   3783 2HG2 ILE A 234      47.606  94.215  91.649  1.00 10.00      A    H
ATOM   3784 3HG2 ILE A 234      47.363  95.973  91.790  1.00 10.00      A    H
ATOM   3785  CD1 ILE A 234      45.468  97.181  90.093  1.00 10.00      A    C
ATOM   3786 1HD1 ILE A 234      46.522  97.397  90.270  1.00 10.00      A    H
ATOM   3787 2HD1 ILE A 234      44.904  98.113  90.070  1.00 10.00      A    H
ATOM   3788 3HD1 ILE A 234      45.357  96.665  89.139  1.00 10.00      A    H
ATOM   3789  N   LEU A 235      45.543  91.484  90.814  1.00 10.00      A    N
ATOM   3790  H   LEU A 235      44.683  91.583  91.335  1.00 10.00      A    H
ATOM   3791  CA  LEU A 235      46.214  90.189  90.878  1.00 10.00      A    C
ATOM   3792  HA  LEU A 235      47.274  90.384  91.044  1.00 10.00      A    H
ATOM   3793  C   LEU A 235      46.113  89.478  89.480  1.00 10.00      A    C
ATOM   3794  O   LEU A 235      47.085  88.961  88.980  1.00 10.00      A    O
ATOM   3795  CB  LEU A 235      45.521  89.305  91.950  1.00 10.00      A    C
ATOM   3796 1HB  LEU A 235      46.003  89.507  92.907  1.00 10.00      A    H
ATOM   3797 2HB  LEU A 235      44.468  89.586  91.980  1.00 10.00      A    H
ATOM   3798  CG  LEU A 235      45.732  87.731  91.853  1.00 10.00      A    C
ATOM   3799  HG  LEU A 235      45.433  87.465  90.839  1.00 10.00      A    H
ATOM   3800  CD1 LEU A 235      47.202  87.380  92.016  1.00 10.00      A    C
ATOM   3801 1HD1 LEU A 235      47.357  86.346  91.707  1.00 10.00      A    H
ATOM   3802 2HD1 LEU A 235      47.443  87.484  93.074  1.00 10.00      A    H
ATOM   3803 3HD1 LEU A 235      47.847  88.035  91.431  1.00 10.00      A    H
ATOM   3804  CD2 LEU A 235      44.805  87.074  92.824  1.00 10.00      A    C
ATOM   3805 1HD2 LEU A 235      44.885  85.993  92.710  1.00 10.00      A    H
ATOM   3806 2HD2 LEU A 235      43.804  87.397  92.538  1.00 10.00      A    H
ATOM   3807 3HD2 LEU A 235      44.991  87.345  93.863  1.00 10.00      A    H
ATOM   3808  N   ASP A 236      44.954  89.594  88.816  1.00 10.00      A    N
ATOM   3809  H   ASP A 236      44.210  90.100  89.274  1.00 10.00      A    H
ATOM   3810  CA  ASP A 236      44.683  89.358  87.345  1.00 10.00      A    C
ATOM   3811  HA  ASP A 236      44.927  88.308  87.186  1.00 10.00      A    H
ATOM   3812  C   ASP A 236      45.580  90.229  86.483  1.00 10.00      A    C
ATOM   3813  O   ASP A 236      46.211  89.689  85.568  1.00 10.00      A    O
ATOM   3814  CB  ASP A 236      43.190  89.584  87.040  1.00 10.00      A    C
ATOM   3815 1HB  ASP A 236      43.016  90.657  86.965  1.00 10.00      A    H
ATOM   3816 2HB  ASP A 236      42.962  89.201  86.045  1.00 10.00      A    H
ATOM   3817  CG  ASP A 236      42.273  88.969  88.065  1.00 10.00      A    C
ATOM   3818  OD1 ASP A 236      41.577  87.970  87.715  1.00 10.00      A    O
ATOM   3819  OD2 ASP A 236      42.231  89.546  89.162  1.00 10.00      A    O
ATOM   3820  N   THR A 237      45.683  91.521  86.776  1.00 10.00      A    N
ATOM   3821  H   THR A 237      45.155  91.876  87.560  1.00 10.00      A    H
ATOM   3822  CA  THR A 237      46.442  92.538  86.010  1.00 10.00      A    C
ATOM   3823  HA  THR A 237      46.068  92.492  84.987  1.00 10.00      A    H
ATOM   3824  C   THR A 237      47.938  92.164  85.990  1.00 10.00      A    C
ATOM   3825  O   THR A 237      48.480  92.163  84.923  1.00 10.00      A    O
ATOM   3826  CB  THR A 237      46.132  93.998  86.417  1.00 10.00      A    C
ATOM   3827  HB  THR A 237      46.491  94.148  87.435  1.00 10.00      A    H
ATOM   3828  OG1 THR A 237      44.785  94.315  86.380  1.00 10.00      A    O
ATOM   3829  HG1 THR A 237      44.307  93.831  87.058  1.00 10.00      A    H
ATOM   3830  CG2 THR A 237      46.807  95.043  85.479  1.00 10.00      A    C
ATOM   3831 1HG2 THR A 237      47.889  95.009  85.604  1.00 10.00      A    H
ATOM   3832 2HG2 THR A 237      46.444  96.041  85.725  1.00 10.00      A    H
ATOM   3833 3HG2 THR A 237      46.552  94.807  84.446  1.00 10.00      A    H
ATOM   3834  N   CYS A 238      48.430  91.669  87.116  1.00 10.00      A    N
ATOM   3835  H   CYS A 238      47.793  91.707  87.899  1.00 10.00      A    H
ATOM   3836  CA  CYS A 238      49.805  91.330  87.344  1.00 10.00      A    C
ATOM   3837  HA  CYS A 238      50.532  92.002  86.889  1.00 10.00      A    H
ATOM   3838  C   CYS A 238      50.149  89.890  86.826  1.00 10.00      A    C
ATOM   3839  O   CYS A 238      51.356  89.620  86.619  1.00 10.00      A    O
ATOM   3840  CB  CYS A 238      50.169  91.541  88.826  1.00 10.00      A    C
ATOM   3841 1HB  CYS A 238      49.437  91.016  89.440  1.00 10.00      A    H
ATOM   3842 2HB  CYS A 238      51.185  91.183  88.987  1.00 10.00      A    H
ATOM   3843  SG  CYS A 238      50.013  93.309  89.158  1.00 10.00      A    S
ATOM   3844  HG  CYS A 238      48.679  93.351  89.090  1.00 10.00      A    H
ATOM   3845  N   LEU A 239      49.243  89.169  86.300  1.00 10.00      A    N
ATOM   3846  H   LEU A 239      48.286  89.492  86.319  1.00 10.00      A    H
ATOM   3847  CA  LEU A 239      49.489  88.000  85.411  1.00 10.00      A    C
ATOM   3848  HA  LEU A 239      50.543  87.743  85.512  1.00 10.00      A    H
ATOM   3849  C   LEU A 239      49.198  88.328  83.943  1.00 10.00      A    C
ATOM   3850  O   LEU A 239      50.010  87.974  83.051  1.00 10.00      A    O
ATOM   3851  CB  LEU A 239      48.699  86.743  85.882  1.00 10.00      A    C
ATOM   3852 1HB  LEU A 239      47.640  86.946  85.722  1.00 10.00      A    H
ATOM   3853 2HB  LEU A 239      48.940  85.932  85.195  1.00 10.00      A    H
ATOM   3854  CG  LEU A 239      49.042  86.205  87.304  1.00 10.00      A    C
ATOM   3855  HG  LEU A 239      48.834  87.006  88.013  1.00 10.00      A    H
ATOM   3856  CD1 LEU A 239      48.251  84.895  87.694  1.00 10.00      A    C
ATOM   3857 1HD1 LEU A 239      48.747  84.006  87.304  1.00 10.00      A    H
ATOM   3858 2HD1 LEU A 239      47.249  84.967  87.273  1.00 10.00      A    H
ATOM   3859 3HD1 LEU A 239      48.186  84.827  88.780  1.00 10.00      A    H
ATOM   3860  CD2 LEU A 239      50.574  85.867  87.255  1.00 10.00      A    C
ATOM   3861 1HD2 LEU A 239      51.113  86.782  87.501  1.00 10.00      A    H
ATOM   3862 2HD2 LEU A 239      50.914  85.492  86.289  1.00 10.00      A    H
ATOM   3863 3HD2 LEU A 239      50.763  85.116  88.023  1.00 10.00      A    H
ATOM   3864  N   TYR A 240      48.223  89.133  83.653  1.00 10.00      A    N
ATOM   3865  H   TYR A 240      47.790  89.665  84.395  1.00 10.00      A    H
ATOM   3866  CA  TYR A 240      47.880  89.630  82.277  1.00 10.00      A    C
ATOM   3867  HA  TYR A 240      47.747  88.702  81.721  1.00 10.00      A    H
ATOM   3868  C   TYR A 240      49.023  90.427  81.628  1.00 10.00      A    C
ATOM   3869  O   TYR A 240      49.285  90.214  80.427  1.00 10.00      A    O
ATOM   3870  CB  TYR A 240      46.520  90.416  82.143  1.00 10.00      A    C
ATOM   3871 1HB  TYR A 240      45.701  89.700  82.212  1.00 10.00      A    H
ATOM   3872 2HB  TYR A 240      46.372  91.040  83.025  1.00 10.00      A    H
ATOM   3873  CG  TYR A 240      46.268  91.293  80.906  1.00 10.00      A    C
ATOM   3874  CD1 TYR A 240      45.805  90.679  79.702  1.00 10.00      A    C
ATOM   3875  HD1 TYR A 240      45.403  89.677  79.716  1.00 10.00      A    H
ATOM   3876  CD2 TYR A 240      46.690  92.623  80.877  1.00 10.00      A    C
ATOM   3877  HD2 TYR A 240      47.135  93.115  81.729  1.00 10.00      A    H
ATOM   3878  CE1 TYR A 240      45.838  91.349  78.431  1.00 10.00      A    C
ATOM   3879  HE1 TYR A 240      45.465  90.868  77.539  1.00 10.00      A    H
ATOM   3880  CE2 TYR A 240      46.877  93.258  79.596  1.00 10.00      A    C
ATOM   3881  HE2 TYR A 240      47.232  94.275  79.506  1.00 10.00      A    H
ATOM   3882  CZ  TYR A 240      46.379  92.636  78.383  1.00 10.00      A    C
ATOM   3883  OH  TYR A 240      46.519  93.398  77.233  1.00 10.00      A    O
ATOM   3884  HH  TYR A 240      47.009  94.204  77.409  1.00 10.00      A    H
ATOM   3885  N   VAL A 241      49.760  91.269  82.338  1.00 10.00      A    N
ATOM   3886  H   VAL A 241      49.560  91.310  83.328  1.00 10.00      A    H
ATOM   3887  CA  VAL A 241      50.965  92.027  81.911  1.00 10.00      A    C
ATOM   3888  HA  VAL A 241      50.696  92.584  81.014  1.00 10.00      A    H
ATOM   3889  C   VAL A 241      52.085  91.028  81.527  1.00 10.00      A    C
ATOM   3890  O   VAL A 241      52.843  91.311  80.638  1.00 10.00      A    O
ATOM   3891  CB  VAL A 241      51.399  93.031  83.010  1.00 10.00      A    C
ATOM   3892  HB  VAL A 241      50.531  93.638  83.269  1.00 10.00      A    H
ATOM   3893  CG1 VAL A 241      51.905  92.311  84.253  1.00 10.00      A    C
ATOM   3894 1HG1 VAL A 241      52.898  91.872  84.154  1.00 10.00      A    H
ATOM   3895 2HG1 VAL A 241      51.192  91.537  84.539  1.00 10.00      A    H
ATOM   3896 3HG1 VAL A 241      51.925  93.088  85.017  1.00 10.00      A    H
ATOM   3897  CG2 VAL A 241      52.509  94.001  82.481  1.00 10.00      A    C
ATOM   3898 1HG2 VAL A 241      52.664  94.729  83.277  1.00 10.00      A    H
ATOM   3899 2HG2 VAL A 241      52.159  94.512  81.584  1.00 10.00      A    H
ATOM   3900 3HG2 VAL A 241      53.447  93.491  82.266  1.00 10.00      A    H
ATOM   3901  N   MET A 242      52.303  89.879  82.182  1.00 10.00      A    N
ATOM   3902  H   MET A 242      51.638  89.623  82.897  1.00 10.00      A    H
ATOM   3903  CA  MET A 242      53.224  88.784  81.768  1.00 10.00      A    C
ATOM   3904  HA  MET A 242      54.196  89.227  81.552  1.00 10.00      A    H
ATOM   3905  C   MET A 242      52.764  87.968  80.563  1.00 10.00      A    C
ATOM   3906  O   MET A 242      53.622  87.480  79.913  1.00 10.00      A    O
ATOM   3907  CB  MET A 242      53.533  87.912  82.986  1.00 10.00      A    C
ATOM   3908 1HB  MET A 242      52.582  87.580  83.403  1.00 10.00      A    H
ATOM   3909 2HB  MET A 242      54.105  87.036  82.681  1.00 10.00      A    H
ATOM   3910  CG  MET A 242      54.317  88.656  84.080  1.00 10.00      A    C
ATOM   3911 1HG  MET A 242      55.204  89.099  83.627  1.00 10.00      A    H
ATOM   3912 2HG  MET A 242      53.691  89.383  84.597  1.00 10.00      A    H
ATOM   3913  SD  MET A 242      54.954  87.504  85.409  1.00 10.00      A    S
ATOM   3914  CE  MET A 242      53.488  87.031  86.306  1.00 10.00      A    C
ATOM   3915 1HE  MET A 242      53.600  86.218  87.024  1.00 10.00      A    H
ATOM   3916 2HE  MET A 242      52.799  86.727  85.517  1.00 10.00      A    H
ATOM   3917 3HE  MET A 242      53.094  87.912  86.813  1.00 10.00      A    H
ATOM   3918  N   ASP A 243      51.443  87.859  80.310  1.00 10.00      A    N
ATOM   3919  H   ASP A 243      50.861  88.104  81.099  1.00 10.00      A    H
ATOM   3920  CA  ASP A 243      50.826  87.230  79.167  1.00 10.00      A    C
ATOM   3921  HA  ASP A 243      51.266  86.281  78.863  1.00 10.00      A    H
ATOM   3922  C   ASP A 243      51.041  88.186  77.898  1.00 10.00      A    C
ATOM   3923  O   ASP A 243      51.400  87.868  76.779  1.00 10.00      A    O
ATOM   3924  CB  ASP A 243      49.292  86.923  79.282  1.00 10.00      A    C
ATOM   3925 1HB  ASP A 243      48.792  87.795  79.705  1.00 10.00      A    H
ATOM   3926 2HB  ASP A 243      48.856  86.728  78.302  1.00 10.00      A    H
ATOM   3927  CG  ASP A 243      48.984  85.711  80.190  1.00 10.00      A    C
ATOM   3928  OD1 ASP A 243      49.823  85.168  80.909  1.00 10.00      A    O
ATOM   3929  OD2 ASP A 243      47.791  85.237  80.115  1.00 10.00      A    O
ATOM   3930  N   ARG A 244      50.842  89.496  78.033  1.00 10.00      A    N
ATOM   3931  H   ARG A 244      50.371  89.786  78.877  1.00 10.00      A    H
ATOM   3932  CA  ARG A 244      50.934  90.555  76.983  1.00 10.00      A    C
ATOM   3933  HA  ARG A 244      50.443  90.203  76.076  1.00 10.00      A    H
ATOM   3934  C   ARG A 244      52.431  90.792  76.638  1.00 10.00      A    C
ATOM   3935  O   ARG A 244      52.807  91.299  75.569  1.00 10.00      A    O
ATOM   3936  CB  ARG A 244      50.124  91.716  77.614  1.00 10.00      A    C
ATOM   3937 1HB  ARG A 244      49.120  91.379  77.872  1.00 10.00      A    H
ATOM   3938 2HB  ARG A 244      50.693  92.063  78.476  1.00 10.00      A    H
ATOM   3939  CG  ARG A 244      49.949  92.955  76.666  1.00 10.00      A    C
ATOM   3940 1HG  ARG A 244      49.186  93.618  77.076  1.00 10.00      A    H
ATOM   3941 2HG  ARG A 244      50.859  93.550  76.589  1.00 10.00      A    H
ATOM   3942  CD  ARG A 244      49.498  92.703  75.154  1.00 10.00      A    C
ATOM   3943 1HD  ARG A 244      50.042  91.900  74.656  1.00 10.00      A    H
ATOM   3944 2HD  ARG A 244      48.483  92.306  75.183  1.00 10.00      A    H
ATOM   3945  NE  ARG A 244      49.509  93.890  74.271  1.00 10.00      A    N
ATOM   3946  HE  ARG A 244      50.352  93.974  73.721  1.00 10.00      A    H
ATOM   3947  CZ  ARG A 244      48.415  94.611  73.826  1.00 10.00      A    C
ATOM   3948  NH1 ARG A 244      47.136  94.433  74.139  1.00 10.00      A    N
ATOM   3949 1HH1 ARG A 244      46.973  93.776  74.889  1.00 10.00      A    H
ATOM   3950 2HH1 ARG A 244      46.375  94.996  73.787  1.00 10.00      A    H
ATOM   3951  NH2 ARG A 244      48.654  95.514  72.882  1.00 10.00      A    N
ATOM   3952 1HH2 ARG A 244      49.622  95.577  72.601  1.00 10.00      A    H
ATOM   3953 2HH2 ARG A 244      47.960  96.097  72.436  1.00 10.00      A    H
ATOM   3954  N   ALA A 245      53.353  90.431  77.557  1.00 10.00      A    N
ATOM   3955  H   ALA A 245      52.979  90.253  78.478  1.00 10.00      A    H
ATOM   3956  CA  ALA A 245      54.774  90.200  77.352  1.00 10.00      A    C
ATOM   3957  HA  ALA A 245      55.333  90.909  76.741  1.00 10.00      A    H
ATOM   3958  C   ALA A 245      55.115  88.774  76.803  1.00 10.00      A    C
ATOM   3959  O   ALA A 245      56.275  88.533  76.644  1.00 10.00      A    O
ATOM   3960  CB  ALA A 245      55.403  90.410  78.787  1.00 10.00      A    C
ATOM   3961 1HB  ALA A 245      54.915  89.741  79.496  1.00 10.00      A    H
ATOM   3962 2HB  ALA A 245      55.230  91.444  79.084  1.00 10.00      A    H
ATOM   3963 3HB  ALA A 245      56.474  90.209  78.775  1.00 10.00      A    H
ATOM   3964  N   GLN A 246      54.157  87.822  76.619  1.00 10.00      A    N
ATOM   3965  H   GLN A 246      53.210  88.128  76.791  1.00 10.00      A    H
ATOM   3966  CA  GLN A 246      54.329  86.472  76.085  1.00 10.00      A    C
ATOM   3967  HA  GLN A 246      53.374  86.040  76.383  1.00 10.00      A    H
ATOM   3968  C   GLN A 246      55.424  85.640  76.881  1.00 10.00      A    C
ATOM   3969  O   GLN A 246      56.067  84.812  76.328  1.00 10.00      A    O
ATOM   3970  CB  GLN A 246      54.496  86.534  74.611  1.00 10.00      A    C
ATOM   3971 1HB  GLN A 246      55.396  87.052  74.280  1.00 10.00      A    H
ATOM   3972 2HB  GLN A 246      54.578  85.514  74.235  1.00 10.00      A    H
ATOM   3973  CG  GLN A 246      53.298  87.194  73.825  1.00 10.00      A    C
ATOM   3974 1HG  GLN A 246      52.398  86.790  74.287  1.00 10.00      A    H
ATOM   3975 2HG  GLN A 246      53.205  88.259  74.041  1.00 10.00      A    H
ATOM   3976  CD  GLN A 246      53.219  86.985  72.312  1.00 10.00      A    C
ATOM   3977  OE1 GLN A 246      54.142  86.654  71.591  1.00 10.00      A    O
ATOM   3978  NE2 GLN A 246      52.054  87.064  71.683  1.00 10.00      A    N
ATOM   3979 1HE2 GLN A 246      51.978  86.997  70.678  1.00 10.00      A    H
ATOM   3980 2HE2 GLN A 246      51.220  87.143  72.248  1.00 10.00      A    H
ATOM   3981  N   MET A 247      55.498  85.813  78.230  1.00 10.00      A    N
ATOM   3982  H   MET A 247      54.874  86.442  78.714  1.00 10.00      A    H
ATOM   3983  CA  MET A 247      56.455  85.088  79.120  1.00 10.00      A    C
ATOM   3984  HA  MET A 247      57.384  85.029  78.553  1.00 10.00      A    H
ATOM   3985  C   MET A 247      56.040  83.622  79.463  1.00 10.00      A    C
ATOM   3986  O   MET A 247      55.090  83.382  80.202  1.00 10.00      A    O
ATOM   3987  CB  MET A 247      56.757  85.803  80.483  1.00 10.00      A    C
ATOM   3988 1HB  MET A 247      55.875  85.923  81.113  1.00 10.00      A    H
ATOM   3989 2HB  MET A 247      57.489  85.153  80.964  1.00 10.00      A    H
ATOM   3990  CG  MET A 247      57.404  87.195  80.293  1.00 10.00      A    C
ATOM   3991 1HG  MET A 247      58.464  87.009  80.118  1.00 10.00      A    H
ATOM   3992 2HG  MET A 247      56.967  87.742  79.458  1.00 10.00      A    H
ATOM   3993  SD  MET A 247      57.262  88.250  81.790  1.00 10.00      A    S
ATOM   3994  CE  MET A 247      58.354  87.396  82.937  1.00 10.00      A    C
ATOM   3995 1HE  MET A 247      59.403  87.414  82.641  1.00 10.00      A    H
ATOM   3996 2HE  MET A 247      58.041  86.366  83.104  1.00 10.00      A    H
ATOM   3997 3HE  MET A 247      58.226  87.969  83.855  1.00 10.00      A    H
ATOM   3998  N   ASP A 248      56.815  82.683  78.861  1.00 10.00      A    N
ATOM   3999  H   ASP A 248      57.558  82.934  78.225  1.00 10.00      A    H
ATOM   4000  CA  ASP A 248      56.549  81.306  79.134  1.00 10.00      A    C
ATOM   4001  HA  ASP A 248      55.594  81.053  78.674  1.00 10.00      A    H
ATOM   4002  C   ASP A 248      56.363  80.861  80.670  1.00 10.00      A    C
ATOM   4003  O   ASP A 248      57.227  81.209  81.535  1.00 10.00      A    O
ATOM   4004  CB  ASP A 248      57.618  80.508  78.354  1.00 10.00      A    C
ATOM   4005 1HB  ASP A 248      57.771  80.882  77.341  1.00 10.00      A    H
ATOM   4006 2HB  ASP A 248      58.594  80.633  78.823  1.00 10.00      A    H
ATOM   4007  CG  ASP A 248      57.232  79.049  78.323  1.00 10.00      A    C
ATOM   4008  OD1 ASP A 248      56.887  78.510  77.275  1.00 10.00      A    O
ATOM   4009  OD2 ASP A 248      57.249  78.422  79.383  1.00 10.00      A    O
ATOM   4010  N   LEU A 249      55.283  80.229  81.094  1.00 10.00      A    N
ATOM   4011  H   LEU A 249      54.635  79.925  80.381  1.00 10.00      A    H
ATOM   4012  CA  LEU A 249      55.009  79.948  82.468  1.00 10.00      A    C
ATOM   4013  HA  LEU A 249      54.860  80.876  83.019  1.00 10.00      A    H
ATOM   4014  C   LEU A 249      56.178  79.188  83.170  1.00 10.00      A    C
ATOM   4015  O   LEU A 249      56.350  79.383  84.363  1.00 10.00      A    O
ATOM   4016  CB  LEU A 249      53.826  79.017  82.471  1.00 10.00      A    C
ATOM   4017 1HB  LEU A 249      53.727  78.511  81.511  1.00 10.00      A    H
ATOM   4018 2HB  LEU A 249      53.910  78.284  83.273  1.00 10.00      A    H
ATOM   4019  CG  LEU A 249      52.547  79.820  82.543  1.00 10.00      A    C
ATOM   4020  HG  LEU A 249      52.683  80.796  82.078  1.00 10.00      A    H
ATOM   4021  CD1 LEU A 249      51.387  79.214  81.808  1.00 10.00      A    C
ATOM   4022 1HD1 LEU A 249      51.126  78.303  82.346  1.00 10.00      A    H
ATOM   4023 2HD1 LEU A 249      51.598  78.974  80.766  1.00 10.00      A    H
ATOM   4024 3HD1 LEU A 249      50.557  79.918  81.859  1.00 10.00      A    H
ATOM   4025  CD2 LEU A 249      52.201  80.078  83.973  1.00 10.00      A    C
ATOM   4026 1HD2 LEU A 249      52.848  80.869  84.354  1.00 10.00      A    H
ATOM   4027 2HD2 LEU A 249      52.360  79.168  84.552  1.00 10.00      A    H
ATOM   4028 3HD2 LEU A 249      51.160  80.387  84.060  1.00 10.00      A    H
ATOM   4029  N   SER A 250      57.011  78.413  82.400  1.00 10.00      A    N
ATOM   4030  H   SER A 250      56.891  78.503  81.401  1.00 10.00      A    H
ATOM   4031  CA  SER A 250      58.116  77.586  82.870  1.00 10.00      A    C
ATOM   4032  HA  SER A 250      57.674  76.947  83.634  1.00 10.00      A    H
ATOM   4033  C   SER A 250      59.178  78.480  83.635  1.00 10.00      A    C
ATOM   4034  O   SER A 250      60.051  77.935  84.310  1.00 10.00      A    O
ATOM   4035  CB  SER A 250      58.704  76.712  81.781  1.00 10.00      A    C
ATOM   4036 1HB  SER A 250      59.580  76.182  82.154  1.00 10.00      A    H
ATOM   4037 2HB  SER A 250      57.944  76.037  81.386  1.00 10.00      A    H
ATOM   4038  OG  SER A 250      59.200  77.545  80.811  1.00 10.00      A    O
ATOM   4039  HG  SER A 250      58.496  78.000  80.343  1.00 10.00      A    H
ATOM   4040  N   GLY A 251      59.082  79.808  83.479  1.00 10.00      A    N
ATOM   4041  H   GLY A 251      58.294  80.215  82.997  1.00 10.00      A    H
ATOM   4042  CA  GLY A 251      60.089  80.751  83.990  1.00 10.00      A    C
ATOM   4043 1HA  GLY A 251      60.936  80.271  84.480  1.00 10.00      A    H
ATOM   4044 2HA  GLY A 251      60.447  81.297  83.116  1.00 10.00      A    H
ATOM   4045  C   GLY A 251      59.517  81.802  84.985  1.00 10.00      A    C
ATOM   4046  O   GLY A 251      60.330  82.620  85.406  1.00 10.00      A    O
ATOM   4047  N   ARG A 252      58.242  81.728  85.386  1.00 10.00      A    N
ATOM   4048  H   ARG A 252      57.607  80.994  85.108  1.00 10.00      A    H
ATOM   4049  CA  ARG A 252      57.647  82.798  86.221  1.00 10.00      A    C
ATOM   4050  HA  ARG A 252      58.270  83.666  86.006  1.00 10.00      A    H
ATOM   4051  C   ARG A 252      57.757  82.499  87.734  1.00 10.00      A    C
ATOM   4052  O   ARG A 252      57.578  83.329  88.607  1.00 10.00      A    O
ATOM   4053  CB  ARG A 252      56.154  83.027  85.791  1.00 10.00      A    C
ATOM   4054 1HB  ARG A 252      55.591  82.098  85.879  1.00 10.00      A    H
ATOM   4055 2HB  ARG A 252      55.765  83.728  86.530  1.00 10.00      A    H
ATOM   4056  CG  ARG A 252      55.886  83.617  84.385  1.00 10.00      A    C
ATOM   4057 1HG  ARG A 252      56.369  84.587  84.263  1.00 10.00      A    H
ATOM   4058 2HG  ARG A 252      56.258  83.005  83.563  1.00 10.00      A    H
ATOM   4059  CD  ARG A 252      54.364  83.812  84.188  1.00 10.00      A    C
ATOM   4060 1HD  ARG A 252      53.863  82.846  84.253  1.00 10.00      A    H
ATOM   4061 2HD  ARG A 252      53.993  84.592  84.852  1.00 10.00      A    H
ATOM   4062  NE  ARG A 252      54.185  84.306  82.785  1.00 10.00      A    N
ATOM   4063  HE  ARG A 252      54.988  84.302  82.172  1.00 10.00      A    H
ATOM   4064  CZ  ARG A 252      52.954  84.440  82.289  1.00 10.00      A    C
ATOM   4065  NH1 ARG A 252      51.885  84.356  82.976  1.00 10.00      A    N
ATOM   4066 1HH1 ARG A 252      51.946  84.367  83.984  1.00 10.00      A    H
ATOM   4067 2HH1 ARG A 252      51.018  84.601  82.519  1.00 10.00      A    H
ATOM   4068  NH2 ARG A 252      52.676  84.492  81.003  1.00 10.00      A    N
ATOM   4069 1HH2 ARG A 252      53.382  84.337  80.298  1.00 10.00      A    H
ATOM   4070 2HH2 ARG A 252      51.715  84.641  80.732  1.00 10.00      A    H
ATOM   4071  N   GLY A 253      58.345  81.362  88.079  1.00 10.00      A    N
ATOM   4072  H   GLY A 253      58.522  80.716  87.323  1.00 10.00      A    H
ATOM   4073  CA  GLY A 253      58.894  80.975  89.395  1.00 10.00      A    C
ATOM   4074 1HA  GLY A 253      58.270  81.278  90.235  1.00 10.00      A    H
ATOM   4075 2HA  GLY A 253      58.946  79.886  89.421  1.00 10.00      A    H
ATOM   4076  C   GLY A 253      60.335  81.502  89.689  1.00 10.00      A    C
ATOM   4077  O   GLY A 253      60.695  81.582  90.845  1.00 10.00      A    O
ATOM   4078  N   ASN A 254      61.056  82.002  88.653  1.00 10.00      A    N
ATOM   4079  H   ASN A 254      60.702  81.721  87.750  1.00 10.00      A    H
ATOM   4080  CA  ASN A 254      62.251  82.767  88.750  1.00 10.00      A    C
ATOM   4081  HA  ASN A 254      62.765  82.350  89.616  1.00 10.00      A    H
ATOM   4082  C   ASN A 254      61.910  84.241  89.063  1.00 10.00      A    C
ATOM   4083  O   ASN A 254      61.448  84.936  88.174  1.00 10.00      A    O
ATOM   4084  CB  ASN A 254      63.164  82.657  87.571  1.00 10.00      A    C
ATOM   4085 1HB  ASN A 254      63.327  81.600  87.364  1.00 10.00      A    H
ATOM   4086 2HB  ASN A 254      62.640  82.967  86.666  1.00 10.00      A    H
ATOM   4087  CG  ASN A 254      64.549  83.354  87.571  1.00 10.00      A    C
ATOM   4088  OD1 ASN A 254      64.921  84.063  88.496  1.00 10.00      A    O
ATOM   4089  ND2 ASN A 254      65.367  83.140  86.574  1.00 10.00      A    N
ATOM   4090 1HD2 ASN A 254      66.188  83.708  86.428  1.00 10.00      A    H
ATOM   4091 2HD2 ASN A 254      65.033  82.535  85.837  1.00 10.00      A    H
ATOM   4092  N   PRO A 255      62.208  84.782  90.243  1.00 10.00      A    N
ATOM   4093  CA  PRO A 255      61.870  86.174  90.584  1.00 10.00      A    C
ATOM   4094  HA  PRO A 255      60.825  86.368  90.343  1.00 10.00      A    H
ATOM   4095  C   PRO A 255      62.739  87.170  89.786  1.00 10.00      A    C
ATOM   4096  O   PRO A 255      62.293  88.309  89.592  1.00 10.00      A    O
ATOM   4097  CB  PRO A 255      62.168  86.321  92.066  1.00 10.00      A    C
ATOM   4098 1HB  PRO A 255      62.639  87.275  92.303  1.00 10.00      A    H
ATOM   4099 2HB  PRO A 255      61.287  86.270  92.707  1.00 10.00      A    H
ATOM   4100  CG  PRO A 255      63.129  85.186  92.464  1.00 10.00      A    C
ATOM   4101 1HG  PRO A 255      64.168  85.508  92.390  1.00 10.00      A    H
ATOM   4102 2HG  PRO A 255      62.944  84.798  93.465  1.00 10.00      A    H
ATOM   4103  CD  PRO A 255      62.826  84.134  91.423  1.00 10.00      A    C
ATOM   4104 1HD  PRO A 255      63.622  83.486  91.057  1.00 10.00      A    H
ATOM   4105 2HD  PRO A 255      62.069  83.490  91.872  1.00 10.00      A    H
ATOM   4106  N   ILE A 256      63.974  86.839  89.296  1.00 10.00      A    N
ATOM   4107  H   ILE A 256      64.255  85.876  89.407  1.00 10.00      A    H
ATOM   4108  CA  ILE A 256      64.935  87.669  88.503  1.00 10.00      A    C
ATOM   4109  HA  ILE A 256      65.009  88.653  88.966  1.00 10.00      A    H
ATOM   4110  C   ILE A 256      64.281  87.835  87.119  1.00 10.00      A    C
ATOM   4111  O   ILE A 256      64.052  89.004  86.814  1.00 10.00      A    O
ATOM   4112  CB  ILE A 256      66.342  86.936  88.406  1.00 10.00      A    C
ATOM   4113  HB  ILE A 256      66.159  86.040  87.812  1.00 10.00      A    H
ATOM   4114  CG1 ILE A 256      66.859  86.479  89.744  1.00 10.00      A    C
ATOM   4115 1HG1 ILE A 256      67.031  87.328  90.406  1.00 10.00      A    H
ATOM   4116 2HG1 ILE A 256      66.156  85.796  90.221  1.00 10.00      A    H
ATOM   4117  CG2 ILE A 256      67.291  87.731  87.562  1.00 10.00      A    C
ATOM   4118 1HG2 ILE A 256      68.015  87.127  87.014  1.00 10.00      A    H
ATOM   4119 2HG2 ILE A 256      67.815  88.367  88.276  1.00 10.00      A    H
ATOM   4120 3HG2 ILE A 256      66.732  88.352  86.863  1.00 10.00      A    H
ATOM   4121  CD1 ILE A 256      68.175  85.659  89.755  1.00 10.00      A    C
ATOM   4122 1HD1 ILE A 256      68.388  85.251  90.743  1.00 10.00      A    H
ATOM   4123 2HD1 ILE A 256      69.030  86.238  89.408  1.00 10.00      A    H
ATOM   4124 3HD1 ILE A 256      67.982  84.842  89.058  1.00 10.00      A    H
ATOM   4125  N   LYS A 257      63.928  86.770  86.322  1.00 10.00      A    N
ATOM   4126  H   LYS A 257      64.185  85.863  86.684  1.00 10.00      A    H
ATOM   4127  CA  LYS A 257      63.201  86.819  85.067  1.00 10.00      A    C
ATOM   4128  HA  LYS A 257      63.824  87.365  84.359  1.00 10.00      A    H
ATOM   4129  C   LYS A 257      61.821  87.541  85.113  1.00 10.00      A    C
ATOM   4130  O   LYS A 257      61.447  88.213  84.099  1.00 10.00      A    O
ATOM   4131  CB  LYS A 257      63.101  85.328  84.709  1.00 10.00      A    C
ATOM   4132 1HB  LYS A 257      64.102  84.896  84.721  1.00 10.00      A    H
ATOM   4133 2HB  LYS A 257      62.471  84.831  85.447  1.00 10.00      A    H
ATOM   4134  CG  LYS A 257      62.696  85.257  83.224  1.00 10.00      A    C
ATOM   4135 1HG  LYS A 257      61.609  85.313  83.158  1.00 10.00      A    H
ATOM   4136 2HG  LYS A 257      63.125  86.115  82.707  1.00 10.00      A    H
ATOM   4137  CD  LYS A 257      63.139  84.010  82.494  1.00 10.00      A    C
ATOM   4138 1HD  LYS A 257      64.206  84.052  82.277  1.00 10.00      A    H
ATOM   4139 2HD  LYS A 257      63.082  83.142  83.151  1.00 10.00      A    H
ATOM   4140  CE  LYS A 257      62.400  83.936  81.130  1.00 10.00      A    C
ATOM   4141 1HE  LYS A 257      61.359  83.683  81.330  1.00 10.00      A    H
ATOM   4142 2HE  LYS A 257      62.542  84.892  80.625  1.00 10.00      A    H
ATOM   4143  NZ  LYS A 257      63.051  82.835  80.306  1.00 10.00      A    N
ATOM   4144 1HZ  LYS A 257      62.481  82.540  79.526  1.00 10.00      A    H
ATOM   4145 2HZ  LYS A 257      63.231  82.044  80.909  1.00 10.00      A    H
ATOM   4146 3HZ  LYS A 257      63.927  83.204  79.964  1.00 10.00      A    H
ATOM   4147  N   VAL A 258      61.195  87.563  86.275  1.00 10.00      A    N
ATOM   4148  H   VAL A 258      61.603  87.049  87.043  1.00 10.00      A    H
ATOM   4149  CA  VAL A 258      59.989  88.308  86.491  1.00 10.00      A    C
ATOM   4150  HA  VAL A 258      59.389  88.189  85.588  1.00 10.00      A    H
ATOM   4151  C   VAL A 258      60.314  89.832  86.616  1.00 10.00      A    C
ATOM   4152  O   VAL A 258      59.681  90.707  86.065  1.00 10.00      A    O
ATOM   4153  CB  VAL A 258      59.285  87.659  87.620  1.00 10.00      A    C
ATOM   4154  HB  VAL A 258      59.957  87.383  88.433  1.00 10.00      A    H
ATOM   4155  CG1 VAL A 258      58.165  88.581  88.144  1.00 10.00      A    C
ATOM   4156 1HG1 VAL A 258      57.611  88.028  88.903  1.00 10.00      A    H
ATOM   4157 2HG1 VAL A 258      57.492  88.857  87.332  1.00 10.00      A    H
ATOM   4158 3HG1 VAL A 258      58.589  89.482  88.588  1.00 10.00      A    H
ATOM   4159  CG2 VAL A 258      58.566  86.440  86.901  1.00 10.00      A    C
ATOM   4160 1HG2 VAL A 258      59.382  85.835  86.506  1.00 10.00      A    H
ATOM   4161 2HG2 VAL A 258      57.949  86.800  86.078  1.00 10.00      A    H
ATOM   4162 3HG2 VAL A 258      57.958  85.836  87.574  1.00 10.00      A    H
ATOM   4163  N   SER A 259      61.325  90.141  87.450  1.00 10.00      A    N
ATOM   4164  H   SER A 259      61.913  89.423  87.850  1.00 10.00      A    H
ATOM   4165  CA  SER A 259      61.647  91.527  87.829  1.00 10.00      A    C
ATOM   4166  HA  SER A 259      60.745  92.119  87.981  1.00 10.00      A    H
ATOM   4167  C   SER A 259      62.363  92.202  86.571  1.00 10.00      A    C
ATOM   4168  O   SER A 259      62.391  93.411  86.416  1.00 10.00      A    O
ATOM   4169  CB  SER A 259      62.514  91.560  89.063  1.00 10.00      A    C
ATOM   4170 1HB  SER A 259      63.452  91.032  88.889  1.00 10.00      A    H
ATOM   4171 2HB  SER A 259      62.772  92.586  89.325  1.00 10.00      A    H
ATOM   4172  OG  SER A 259      61.871  90.930  90.143  1.00 10.00      A    O
ATOM   4173  HG  SER A 259      62.063  89.990  90.113  1.00 10.00      A    H
ATOM   4174  N   ARG A 260      63.044  91.416  85.792  1.00 10.00      A    N
ATOM   4175  H   ARG A 260      63.038  90.437  86.038  1.00 10.00      A    H
ATOM   4176  CA  ARG A 260      63.808  91.792  84.601  1.00 10.00      A    C
ATOM   4177  HA  ARG A 260      64.532  92.559  84.877  1.00 10.00      A    H
ATOM   4178  C   ARG A 260      62.930  92.246  83.481  1.00 10.00      A    C
ATOM   4179  O   ARG A 260      63.095  93.385  83.105  1.00 10.00      A    O
ATOM   4180  CB  ARG A 260      64.676  90.666  84.111  1.00 10.00      A    C
ATOM   4181 1HB  ARG A 260      65.146  90.159  84.953  1.00 10.00      A    H
ATOM   4182 2HB  ARG A 260      64.056  89.865  83.706  1.00 10.00      A    H
ATOM   4183  CG  ARG A 260      65.776  90.991  83.073  1.00 10.00      A    C
ATOM   4184 1HG  ARG A 260      66.155  90.032  82.722  1.00 10.00      A    H
ATOM   4185 2HG  ARG A 260      65.357  91.520  82.217  1.00 10.00      A    H
ATOM   4186  CD  ARG A 260      66.967  91.814  83.612  1.00 10.00      A    C
ATOM   4187 1HD  ARG A 260      66.662  92.754  84.071  1.00 10.00      A    H
ATOM   4188 2HD  ARG A 260      67.405  91.156  84.363  1.00 10.00      A    H
ATOM   4189  NE  ARG A 260      67.833  92.013  82.499  1.00 10.00      A    N
ATOM   4190  HE  ARG A 260      67.586  91.408  81.728  1.00 10.00      A    H
ATOM   4191  CZ  ARG A 260      68.715  93.012  82.297  1.00 10.00      A    C
ATOM   4192  NH1 ARG A 260      68.756  94.030  83.058  1.00 10.00      A    N
ATOM   4193 1HH1 ARG A 260      68.235  94.050  83.923  1.00 10.00      A    H
ATOM   4194 2HH1 ARG A 260      69.336  94.816  82.799  1.00 10.00      A    H
ATOM   4195  NH2 ARG A 260      69.335  92.983  81.216  1.00 10.00      A    N
ATOM   4196 1HH2 ARG A 260      69.534  92.161  80.665  1.00 10.00      A    H
ATOM   4197 2HH2 ARG A 260      69.774  93.863  80.987  1.00 10.00      A    H
ATOM   4198  N   VAL A 261      61.913  91.396  83.172  1.00 10.00      A    N
ATOM   4199  H   VAL A 261      61.774  90.481  83.577  1.00 10.00      A    H
ATOM   4200  CA  VAL A 261      61.004  91.768  82.078  1.00 10.00      A    C
ATOM   4201  HA  VAL A 261      61.579  92.318  81.334  1.00 10.00      A    H
ATOM   4202  C   VAL A 261      59.965  92.722  82.692  1.00 10.00      A    C
ATOM   4203  O   VAL A 261      59.618  93.666  82.057  1.00 10.00      A    O
ATOM   4204  CB  VAL A 261      60.365  90.541  81.417  1.00 10.00      A    C
ATOM   4205  HB  VAL A 261      59.940  89.901  82.191  1.00 10.00      A    H
ATOM   4206  CG1 VAL A 261      59.204  90.838  80.389  1.00 10.00      A    C
ATOM   4207 1HG1 VAL A 261      58.365  91.345  80.867  1.00 10.00      A    H
ATOM   4208 2HG1 VAL A 261      58.868  89.885  79.980  1.00 10.00      A    H
ATOM   4209 3HG1 VAL A 261      59.595  91.462  79.586  1.00 10.00      A    H
ATOM   4210  CG2 VAL A 261      61.430  89.593  80.800  1.00 10.00      A    C
ATOM   4211 1HG2 VAL A 261      61.938  90.044  79.947  1.00 10.00      A    H
ATOM   4212 2HG2 VAL A 261      60.924  88.682  80.481  1.00 10.00      A    H
ATOM   4213 3HG2 VAL A 261      62.160  89.353  81.573  1.00 10.00      A    H
ATOM   4214  N   GLY A 262      59.447  92.504  83.890  1.00 10.00      A    N
ATOM   4215  H   GLY A 262      59.801  91.778  84.497  1.00 10.00      A    H
ATOM   4216  CA  GLY A 262      58.449  93.409  84.589  1.00 10.00      A    C
ATOM   4217 1HA  GLY A 262      57.422  93.219  84.278  1.00 10.00      A    H
ATOM   4218 2HA  GLY A 262      58.488  92.999  85.599  1.00 10.00      A    H
ATOM   4219  C   GLY A 262      58.848  94.809  84.500  1.00 10.00      A    C
ATOM   4220  O   GLY A 262      58.017  95.682  84.200  1.00 10.00      A    O
ATOM   4221  N   SER A 263      60.121  95.190  84.744  1.00 10.00      A    N
ATOM   4222  H   SER A 263      60.716  94.410  84.986  1.00 10.00      A    H
ATOM   4223  CA  SER A 263      60.669  96.519  84.769  1.00 10.00      A    C
ATOM   4224  HA  SER A 263      59.930  97.108  85.311  1.00 10.00      A    H
ATOM   4225  C   SER A 263      60.858  97.130  83.374  1.00 10.00      A    C
ATOM   4226  O   SER A 263      60.934  98.350  83.336  1.00 10.00      A    O
ATOM   4227  CB  SER A 263      61.926  96.533  85.595  1.00 10.00      A    C
ATOM   4228 1HB  SER A 263      62.313  97.546  85.703  1.00 10.00      A    H
ATOM   4229 2HB  SER A 263      61.741  96.138  86.595  1.00 10.00      A    H
ATOM   4230  OG  SER A 263      63.004  95.782  84.985  1.00 10.00      A    O
ATOM   4231  HG  SER A 263      62.997  94.923  85.413  1.00 10.00      A    H
ATOM   4232  N   ALA A 264      60.844  96.310  82.333  1.00 10.00      A    N
ATOM   4233  H   ALA A 264      60.590  95.353  82.531  1.00 10.00      A    H
ATOM   4234  CA  ALA A 264      60.703  96.789  80.975  1.00 10.00      A    C
ATOM   4235  HA  ALA A 264      61.196  97.746  80.803  1.00 10.00      A    H
ATOM   4236  C   ALA A 264      59.215  96.965  80.522  1.00 10.00      A    C
ATOM   4237  O   ALA A 264      59.011  97.824  79.779  1.00 10.00      A    O
ATOM   4238  CB  ALA A 264      61.388  95.834  79.944  1.00 10.00      A    C
ATOM   4239 1HB  ALA A 264      62.457  95.795  80.155  1.00 10.00      A    H
ATOM   4240 2HB  ALA A 264      61.233  96.084  78.895  1.00 10.00      A    H
ATOM   4241 3HB  ALA A 264      60.940  94.863  80.157  1.00 10.00      A    H
ATOM   4242  N   MET A 265      58.236  96.271  81.138  1.00 10.00      A    N
ATOM   4243  H   MET A 265      58.485  95.527  81.774  1.00 10.00      A    H
ATOM   4244  CA  MET A 265      56.843  96.403  80.758  1.00 10.00      A    C
ATOM   4245  HA  MET A 265      56.889  96.507  79.674  1.00 10.00      A    H
ATOM   4246  C   MET A 265      56.071  97.585  81.341  1.00 10.00      A    C
ATOM   4247  O   MET A 265      55.216  98.155  80.708  1.00 10.00      A    O
ATOM   4248  CB  MET A 265      56.066  95.102  81.124  1.00 10.00      A    C
ATOM   4249 1HB  MET A 265      56.466  94.770  82.083  1.00 10.00      A    H
ATOM   4250 2HB  MET A 265      54.985  95.230  81.180  1.00 10.00      A    H
ATOM   4251  CG  MET A 265      56.374  94.019  80.069  1.00 10.00      A    C
ATOM   4252 1HG  MET A 265      57.457  93.917  80.009  1.00 10.00      A    H
ATOM   4253 2HG  MET A 265      56.040  93.044  80.425  1.00 10.00      A    H
ATOM   4254  SD  MET A 265      55.702  94.322  78.417  1.00 10.00      A    S
ATOM   4255  CE  MET A 265      53.950  94.058  78.741  1.00 10.00      A    C
ATOM   4256 1HE  MET A 265      53.471  93.805  77.795  1.00 10.00      A    H
ATOM   4257 2HE  MET A 265      53.513  94.975  79.136  1.00 10.00      A    H
ATOM   4258 3HE  MET A 265      53.800  93.247  79.453  1.00 10.00      A    H
ATOM   4259  N   VAL A 266      56.387  98.094  82.546  1.00 10.00      A    N
ATOM   4260  H   VAL A 266      57.026  97.525  83.081  1.00 10.00      A    H
ATOM   4261  CA  VAL A 266      55.977  99.366  83.135  1.00 10.00      A    C
ATOM   4262  HA  VAL A 266      54.917  99.222  83.344  1.00 10.00      A    H
ATOM   4263  C   VAL A 266      56.061 100.563  82.117  1.00 10.00      A    C
ATOM   4264  O   VAL A 266      55.208 101.359  82.105  1.00 10.00      A    O
ATOM   4265  CB  VAL A 266      56.712  99.734  84.448  1.00 10.00      A    C
ATOM   4266  HB  VAL A 266      56.620 100.811  84.594  1.00 10.00      A    H
ATOM   4267  CG1 VAL A 266      56.103  99.016  85.666  1.00 10.00      A    C
ATOM   4268 1HG1 VAL A 266      55.047  98.768  85.560  1.00 10.00      A    H
ATOM   4269 2HG1 VAL A 266      56.242  99.650  86.541  1.00 10.00      A    H
ATOM   4270 3HG1 VAL A 266      56.682  98.100  85.785  1.00 10.00      A    H
ATOM   4271  CG2 VAL A 266      58.248  99.630  84.325  1.00 10.00      A    C
ATOM   4272 1HG2 VAL A 266      58.651 100.278  83.547  1.00 10.00      A    H
ATOM   4273 2HG2 VAL A 266      58.535  98.598  84.123  1.00 10.00      A    H
ATOM   4274 3HG2 VAL A 266      58.645  99.935  85.293  1.00 10.00      A    H
ATOM   4275  N   ASN A 267      57.133 100.590  81.279  1.00 10.00      A    N
ATOM   4276  H   ASN A 267      57.748  99.790  81.245  1.00 10.00      A    H
ATOM   4277  CA  ASN A 267      57.282 101.591  80.228  1.00 10.00      A    C
ATOM   4278  HA  ASN A 267      56.551 102.376  80.421  1.00 10.00      A    H
ATOM   4279  C   ASN A 267      56.953 101.010  78.814  1.00 10.00      A    C
ATOM   4280  O   ASN A 267      57.391  99.924  78.509  1.00 10.00      A    O
ATOM   4281  CB  ASN A 267      58.658 102.209  80.289  1.00 10.00      A    C
ATOM   4282 1HB  ASN A 267      58.753 102.841  81.172  1.00 10.00      A    H
ATOM   4283 2HB  ASN A 267      59.340 101.362  80.361  1.00 10.00      A    H
ATOM   4284  CG  ASN A 267      59.092 103.054  79.062  1.00 10.00      A    C
ATOM   4285  OD1 ASN A 267      58.461 104.065  78.664  1.00 10.00      A    O
ATOM   4286  ND2 ASN A 267      60.133 102.630  78.319  1.00 10.00      A    N
ATOM   4287 1HD2 ASN A 267      60.369 103.172  77.500  1.00 10.00      A    H
ATOM   4288 2HD2 ASN A 267      60.500 101.696  78.430  1.00 10.00      A    H
ATOM   4289  N   ALA A 268      56.217 101.745  77.998  1.00 10.00      A    N
ATOM   4290  H   ALA A 268      55.813 102.598  78.356  1.00 10.00      A    H
ATOM   4291  CA  ALA A 268      55.923 101.338  76.654  1.00 10.00      A    C
ATOM   4292  HA  ALA A 268      55.957 100.257  76.524  1.00 10.00      A    H
ATOM   4293  C   ALA A 268      57.022 101.954  75.752  1.00 10.00      A    C
ATOM   4294  O   ALA A 268      56.731 102.857  74.972  1.00 10.00      A    O
ATOM   4295  CB  ALA A 268      54.497 101.861  76.225  1.00 10.00      A    C
ATOM   4296 1HB  ALA A 268      54.464 102.950  76.223  1.00 10.00      A    H
ATOM   4297 2HB  ALA A 268      53.810 101.477  76.980  1.00 10.00      A    H
ATOM   4298 3HB  ALA A 268      54.207 101.486  75.244  1.00 10.00      A    H
ATOM   4299  N   LYS A 269      58.208 101.350  75.818  1.00 10.00      A    N
ATOM   4300  H   LYS A 269      58.355 100.605  76.484  1.00 10.00      A    H
ATOM   4301  CA  LYS A 269      59.233 101.400  74.726  1.00 10.00      A    C
ATOM   4302  HA  LYS A 269      59.314 102.471  74.536  1.00 10.00      A    H
ATOM   4303  C   LYS A 269      58.732 100.715  73.445  1.00 10.00      A    C
ATOM   4304  O   LYS A 269      58.853 101.309  72.372  1.00 10.00      A    O
ATOM   4305  CB  LYS A 269      60.618 100.827  75.126  1.00 10.00      A    C
ATOM   4306 1HB  LYS A 269      60.894 101.264  76.086  1.00 10.00      A    H
ATOM   4307 2HB  LYS A 269      60.500  99.756  75.291  1.00 10.00      A    H
ATOM   4308  CG  LYS A 269      61.733 101.041  74.085  1.00 10.00      A    C
ATOM   4309 1HG  LYS A 269      61.395 100.642  73.129  1.00 10.00      A    H
ATOM   4310 2HG  LYS A 269      61.845 102.112  73.914  1.00 10.00      A    H
ATOM   4311  CD  LYS A 269      63.075 100.364  74.492  1.00 10.00      A    C
ATOM   4312 1HD  LYS A 269      63.323 100.708  75.496  1.00 10.00      A    H
ATOM   4313 2HD  LYS A 269      62.902  99.289  74.522  1.00 10.00      A    H
ATOM   4314  CE  LYS A 269      64.230 100.571  73.532  1.00 10.00      A    C
ATOM   4315 1HE  LYS A 269      65.002  99.821  73.706  1.00 10.00      A    H
ATOM   4316 2HE  LYS A 269      63.894 100.432  72.504  1.00 10.00      A    H
ATOM   4317  NZ  LYS A 269      64.839 101.908  73.599  1.00 10.00      A    N
ATOM   4318 1HZ  LYS A 269      64.157 102.644  73.711  1.00 10.00      A    H
ATOM   4319 2HZ  LYS A 269      65.403 102.092  72.781  1.00 10.00      A    H
ATOM   4320 3HZ  LYS A 269      65.432 101.871  74.416  1.00 10.00      A    H
ATOM   4321  N   ASP A 270      58.350  99.424  73.545  1.00 10.00      A    N
ATOM   4322  H   ASP A 270      58.344  98.967  74.446  1.00 10.00      A    H
ATOM   4323  CA  ASP A 270      57.319  98.975  72.590  1.00 10.00      A    C
ATOM   4324  HA  ASP A 270      57.293  99.611  71.705  1.00 10.00      A    H
ATOM   4325  C   ASP A 270      55.917  98.959  73.220  1.00 10.00      A    C
ATOM   4326  O   ASP A 270      55.698  98.799  74.393  1.00 10.00      A    O
ATOM   4327  CB  ASP A 270      57.794  97.623  72.094  1.00 10.00      A    C
ATOM   4328 1HB  ASP A 270      58.016  96.990  72.952  1.00 10.00      A    H
ATOM   4329 2HB  ASP A 270      56.999  97.191  71.487  1.00 10.00      A    H
ATOM   4330  CG  ASP A 270      59.074  97.670  71.212  1.00 10.00      A    C
ATOM   4331  OD1 ASP A 270      59.251  98.639  70.452  1.00 10.00      A    O
ATOM   4332  OD2 ASP A 270      59.893  96.732  71.277  1.00 10.00      A    O
ATOM   4333  N   ASP A 271      54.895  99.136  72.351  1.00 10.00      A    N
ATOM   4334  H   ASP A 271      55.175  99.299  71.394  1.00 10.00      A    H
ATOM   4335  CA  ASP A 271      53.496  99.584  72.657  1.00 10.00      A    C
ATOM   4336  HA  ASP A 271      53.499 100.478  73.281  1.00 10.00      A    H
ATOM   4337  C   ASP A 271      52.633  98.518  73.420  1.00 10.00      A    C
ATOM   4338  O   ASP A 271      51.537  98.797  73.867  1.00 10.00      A    O
ATOM   4339  CB  ASP A 271      52.791 100.143  71.361  1.00 10.00      A    C
ATOM   4340 1HB  ASP A 271      52.654  99.263  70.733  1.00 10.00      A    H
ATOM   4341 2HB  ASP A 271      51.802 100.532  71.601  1.00 10.00      A    H
ATOM   4342  CG  ASP A 271      53.493 101.222  70.472  1.00 10.00      A    C
ATOM   4343  OD1 ASP A 271      54.678 101.620  70.676  1.00 10.00      A    O
ATOM   4344  OD2 ASP A 271      52.941 101.635  69.427  1.00 10.00      A    O
ATOM   4345  N   GLU A 272      53.201  97.359  73.659  1.00 10.00      A    N
ATOM   4346  H   GLU A 272      54.190  97.355  73.454  1.00 10.00      A    H
ATOM   4347  CA  GLU A 272      52.677  96.336  74.535  1.00 10.00      A    C
ATOM   4348  HA  GLU A 272      51.626  96.262  74.254  1.00 10.00      A    H
ATOM   4349  C   GLU A 272      52.743  96.709  76.033  1.00 10.00      A    C
ATOM   4350  O   GLU A 272      51.873  96.237  76.813  1.00 10.00      A    O
ATOM   4351  CB  GLU A 272      53.332  95.014  74.319  1.00 10.00      A    C
ATOM   4352 1HB  GLU A 272      54.303  94.938  74.809  1.00 10.00      A    H
ATOM   4353 2HB  GLU A 272      52.697  94.277  74.811  1.00 10.00      A    H
ATOM   4354  CG  GLU A 272      53.508  94.580  72.842  1.00 10.00      A    C
ATOM   4355 1HG  GLU A 272      54.435  95.016  72.472  1.00 10.00      A    H
ATOM   4356 2HG  GLU A 272      53.449  93.495  72.752  1.00 10.00      A    H
ATOM   4357  CD  GLU A 272      52.378  95.133  71.869  1.00 10.00      A    C
ATOM   4358  OE1 GLU A 272      51.206  94.801  72.158  1.00 10.00      A    O
ATOM   4359  OE2 GLU A 272      52.623  95.722  70.795  1.00 10.00      A    O
ATOM   4360  N   GLY A 273      53.738  97.480  76.562  1.00 10.00      A    N
ATOM   4361  H   GLY A 273      54.390  97.922  75.930  1.00 10.00      A    H
ATOM   4362  CA  GLY A 273      53.823  97.955  77.973  1.00 10.00      A    C
ATOM   4363 1HA  GLY A 273      53.861  97.065  78.601  1.00 10.00      A    H
ATOM   4364 2HA  GLY A 273      54.763  98.470  78.172  1.00 10.00      A    H
ATOM   4365  C   GLY A 273      52.695  98.869  78.591  1.00 10.00      A    C
ATOM   4366  O   GLY A 273      51.717  99.252  77.828  1.00 10.00      A    O
ATOM   4367  N   VAL A 274      52.789  99.182  79.858  1.00 10.00      A    N
ATOM   4368  H   VAL A 274      53.619  98.918  80.370  1.00 10.00      A    H
ATOM   4369  CA  VAL A 274      51.729  99.842  80.629  1.00 10.00      A    C
ATOM   4370  HA  VAL A 274      50.802  99.393  80.272  1.00 10.00      A    H
ATOM   4371  C   VAL A 274      51.551 101.406  80.276  1.00 10.00      A    C
ATOM   4372  O   VAL A 274      50.467 101.857  80.133  1.00 10.00      A    O
ATOM   4373  CB  VAL A 274      51.977  99.625  82.158  1.00 10.00      A    C
ATOM   4374  HB  VAL A 274      52.932 100.094  82.394  1.00 10.00      A    H
ATOM   4375  CG1 VAL A 274      50.842 100.264  82.976  1.00 10.00      A    C
ATOM   4376 1HG1 VAL A 274      51.046 100.091  84.033  1.00 10.00      A    H
ATOM   4377 2HG1 VAL A 274      49.917  99.759  82.697  1.00 10.00      A    H
ATOM   4378 3HG1 VAL A 274      50.742 101.334  82.794  1.00 10.00      A    H
ATOM   4379  CG2 VAL A 274      52.036  98.123  82.365  1.00 10.00      A    C
ATOM   4380 1HG2 VAL A 274      51.136  97.737  81.886  1.00 10.00      A    H
ATOM   4381 2HG2 VAL A 274      51.985  97.937  83.438  1.00 10.00      A    H
ATOM   4382 3HG2 VAL A 274      52.912  97.626  81.950  1.00 10.00      A    H
ATOM   4383  N   LEU A 275      52.614 102.203  80.207  1.00 10.00      A    N
ATOM   4384  H   LEU A 275      53.504 101.743  80.341  1.00 10.00      A    H
ATOM   4385  CA  LEU A 275      52.604 103.656  80.183  1.00 10.00      A    C
ATOM   4386  HA  LEU A 275      51.608 104.067  80.014  1.00 10.00      A    H
ATOM   4387  C   LEU A 275      53.524 104.107  79.044  1.00 10.00      A    C
ATOM   4388  O   LEU A 275      54.692 103.941  79.067  1.00 10.00      A    O
ATOM   4389  CB  LEU A 275      53.089 104.163  81.562  1.00 10.00      A    C
ATOM   4390 1HB  LEU A 275      53.910 103.520  81.878  1.00 10.00      A    H
ATOM   4391 2HB  LEU A 275      53.463 105.173  81.391  1.00 10.00      A    H
ATOM   4392  CG  LEU A 275      52.004 104.379  82.695  1.00 10.00      A    C
ATOM   4393  HG  LEU A 275      51.361 103.500  82.658  1.00 10.00      A    H
ATOM   4394  CD1 LEU A 275      52.887 104.467  83.984  1.00 10.00      A    C
ATOM   4395 1HD1 LEU A 275      52.270 104.663  84.861  1.00 10.00      A    H
ATOM   4396 2HD1 LEU A 275      53.549 105.314  83.808  1.00 10.00      A    H
ATOM   4397 3HD1 LEU A 275      53.481 103.568  84.151  1.00 10.00      A    H
ATOM   4398  CD2 LEU A 275      51.107 105.622  82.485  1.00 10.00      A    C
ATOM   4399 1HD2 LEU A 275      51.761 106.495  82.493  1.00 10.00      A    H
ATOM   4400 2HD2 LEU A 275      50.378 105.707  83.291  1.00 10.00      A    H
ATOM   4401 3HD2 LEU A 275      50.587 105.565  81.529  1.00 10.00      A    H
ATOM   4402  N   VAL A 276      53.041 104.899  78.122  1.00 10.00      A    N
ATOM   4403  H   VAL A 276      52.067 105.167  78.128  1.00 10.00      A    H
ATOM   4404  CA  VAL A 276      53.905 105.657  77.191  1.00 10.00      A    C
ATOM   4405  HA  VAL A 276      54.726 104.999  76.905  1.00 10.00      A    H
ATOM   4406  C   VAL A 276      54.435 106.889  77.883  1.00 10.00      A    C
ATOM   4407  O   VAL A 276      53.613 107.513  78.523  1.00 10.00      A    O
ATOM   4408  CB  VAL A 276      53.147 105.989  75.944  1.00 10.00      A    C
ATOM   4409  HB  VAL A 276      52.691 105.103  75.504  1.00 10.00      A    H
ATOM   4410  CG1 VAL A 276      51.978 106.951  75.947  1.00 10.00      A    C
ATOM   4411 1HG1 VAL A 276      52.351 107.972  76.024  1.00 10.00      A    H
ATOM   4412 2HG1 VAL A 276      51.299 106.748  76.775  1.00 10.00      A    H
ATOM   4413 3HG1 VAL A 276      51.447 106.828  75.003  1.00 10.00      A    H
ATOM   4414  CG2 VAL A 276      54.207 106.442  74.908  1.00 10.00      A    C
ATOM   4415 1HG2 VAL A 276      54.627 107.439  75.037  1.00 10.00      A    H
ATOM   4416 2HG2 VAL A 276      53.707 106.379  73.942  1.00 10.00      A    H
ATOM   4417 3HG2 VAL A 276      55.006 105.701  74.953  1.00 10.00      A    H
ATOM   4418  N   GLY A 277      55.756 107.066  78.014  1.00 10.00      A    N
ATOM   4419  H   GLY A 277      56.362 106.460  77.478  1.00 10.00      A    H
ATOM   4420  CA  GLY A 277      56.352 108.046  78.886  1.00 10.00      A    C
ATOM   4421 1HA  GLY A 277      55.608 108.300  79.641  1.00 10.00      A    H
ATOM   4422 2HA  GLY A 277      57.209 107.629  79.415  1.00 10.00      A    H
ATOM   4423  C   GLY A 277      56.768 109.294  78.131  1.00 10.00      A    C
ATOM   4424  O   GLY A 277      57.152 109.314  76.926  1.00 10.00      A    O
ATOM   4425  N   SER A 278      56.556 110.462  78.769  1.00 10.00      A    N
ATOM   4426  H   SER A 278      56.402 110.420  79.766  1.00 10.00      A    H
ATOM   4427  CA  SER A 278      56.646 111.817  78.190  1.00 10.00      A    C
ATOM   4428  HA  SER A 278      57.146 111.679  77.231  1.00 10.00      A    H
ATOM   4429  C   SER A 278      57.372 112.785  79.058  1.00 10.00      A    C
ATOM   4430  O   SER A 278      57.217 112.776  80.271  1.00 10.00      A    O
ATOM   4431  CB  SER A 278      55.274 112.414  77.806  1.00 10.00      A    C
ATOM   4432 1HB  SER A 278      54.767 111.708  77.148  1.00 10.00      A    H
ATOM   4433 2HB  SER A 278      54.687 112.534  78.717  1.00 10.00      A    H
ATOM   4434  OG  SER A 278      55.597 113.589  77.133  1.00 10.00      A    O
ATOM   4435  HG  SER A 278      54.884 113.831  76.538  1.00 10.00      A    H
ATOM   4436  N   TRP A 279      58.350 113.506  78.482  1.00 10.00      A    N
ATOM   4437  H   TRP A 279      58.528 113.380  77.496  1.00 10.00      A    H
ATOM   4438  CA  TRP A 279      59.244 114.549  79.113  1.00 10.00      A    C
ATOM   4439  HA  TRP A 279      58.928 114.780  80.130  1.00 10.00      A    H
ATOM   4440  C   TRP A 279      59.080 115.881  78.292  1.00 10.00      A    C
ATOM   4441  O   TRP A 279      59.834 116.813  78.467  1.00 10.00      A    O
ATOM   4442  CB  TRP A 279      60.696 114.047  79.062  1.00 10.00      A    C
ATOM   4443 1HB  TRP A 279      60.756 113.654  78.048  1.00 10.00      A    H
ATOM   4444 2HB  TRP A 279      61.327 114.936  79.068  1.00 10.00      A    H
ATOM   4445  CG  TRP A 279      61.136 113.064  80.052  1.00 10.00      A    C
ATOM   4446  CD1 TRP A 279      61.704 113.282  81.236  1.00 10.00      A    C
ATOM   4447  HD1 TRP A 279      61.889 114.276  81.618  1.00 10.00      A    H
ATOM   4448  CD2 TRP A 279      61.061 111.617  80.003  1.00 10.00      A    C
ATOM   4449  NE1 TRP A 279      61.865 112.161  81.924  1.00 10.00      A    N
ATOM   4450  HE1 TRP A 279      62.247 112.157  82.859  1.00 10.00      A    H
ATOM   4451  CE2 TRP A 279      61.555 111.055  81.200  1.00 10.00      A    C
ATOM   4452  CE3 TRP A 279      60.675 110.724  79.029  1.00 10.00      A    C
ATOM   4453  HE3 TRP A 279      60.324 111.042  78.058  1.00 10.00      A    H
ATOM   4454  CZ2 TRP A 279      61.610 109.693  81.473  1.00 10.00      A    C
ATOM   4455  HZ2 TRP A 279      62.105 109.327  82.361  1.00 10.00      A    H
ATOM   4456  CZ3 TRP A 279      60.593 109.350  79.328  1.00 10.00      A    C
ATOM   4457  HZ3 TRP A 279      60.164 108.677  78.601  1.00 10.00      A    H
ATOM   4458  CH2 TRP A 279      61.074 108.813  80.561  1.00 10.00      A    C
ATOM   4459  HH2 TRP A 279      60.979 107.758  80.770  1.00 10.00      A    H
ATOM   4460  N   ASP A 280      58.128 115.896  77.379  1.00 10.00      A    N
ATOM   4461  H   ASP A 280      57.540 115.078  77.309  1.00 10.00      A    H
ATOM   4462  CA  ASP A 280      57.773 117.017  76.483  1.00 10.00      A    C
ATOM   4463  HA  ASP A 280      58.603 117.370  75.872  1.00 10.00      A    H
ATOM   4464  C   ASP A 280      57.132 118.270  77.151  1.00 10.00      A    C
ATOM   4465  O   ASP A 280      56.643 119.118  76.389  1.00 10.00      A    O
ATOM   4466  CB  ASP A 280      56.823 116.432  75.467  1.00 10.00      A    C
ATOM   4467 1HB  ASP A 280      55.915 116.119  75.984  1.00 10.00      A    H
ATOM   4468 2HB  ASP A 280      56.557 117.195  74.735  1.00 10.00      A    H
ATOM   4469  CG  ASP A 280      57.356 115.202  74.683  1.00 10.00      A    C
ATOM   4470  OD1 ASP A 280      56.531 114.586  73.950  1.00 10.00      A    O
ATOM   4471  OD2 ASP A 280      58.587 114.950  74.590  1.00 10.00      A    O
ATOM   4472  N   ASN A 281      57.118 118.462  78.483  1.00 10.00      A    N
ATOM   4473  H   ASN A 281      57.464 117.659  78.989  1.00 10.00      A    H
ATOM   4474  CA  ASN A 281      56.527 119.533  79.317  1.00 10.00      A    C
ATOM   4475  HA  ASN A 281      56.748 119.085  80.285  1.00 10.00      A    H
ATOM   4476  C   ASN A 281      55.008 119.775  79.233  1.00 10.00      A    C
ATOM   4477  O   ASN A 281      54.393 119.968  80.259  1.00 10.00      A    O
ATOM   4478  CB  ASN A 281      57.322 120.866  79.118  1.00 10.00      A    C
ATOM   4479 1HB  ASN A 281      58.362 120.542  79.155  1.00 10.00      A    H
ATOM   4480 2HB  ASN A 281      57.089 121.384  78.187  1.00 10.00      A    H
ATOM   4481  CG  ASN A 281      57.099 121.866  80.280  1.00 10.00      A    C
ATOM   4482  OD1 ASN A 281      56.043 122.419  80.377  1.00 10.00      A    O
ATOM   4483  ND2 ASN A 281      58.013 122.102  81.168  1.00 10.00      A    N
ATOM   4484 1HD2 ASN A 281      57.676 122.525  82.022  1.00 10.00      A    H
ATOM   4485 2HD2 ASN A 281      58.996 121.898  81.059  1.00 10.00      A    H
ATOM   4486  N   ILE A 282      54.520 119.836  77.967  1.00 10.00      A    N
ATOM   4487  H   ILE A 282      55.143 119.716  77.182  1.00 10.00      A    H
ATOM   4488  CA  ILE A 282      53.236 120.450  77.748  1.00 10.00      A    C
ATOM   4489  HA  ILE A 282      53.127 121.343  78.364  1.00 10.00      A    H
ATOM   4490  C   ILE A 282      52.065 119.502  78.056  1.00 10.00      A    C
ATOM   4491  O   ILE A 282      51.064 119.974  78.566  1.00 10.00      A    O
ATOM   4492  CB  ILE A 282      53.197 120.934  76.272  1.00 10.00      A    C
ATOM   4493  HB  ILE A 282      53.205 120.050  75.635  1.00 10.00      A    H
ATOM   4494  CG1 ILE A 282      54.321 121.912  75.890  1.00 10.00      A    C
ATOM   4495 1HG1 ILE A 282      55.276 121.391  75.956  1.00 10.00      A    H
ATOM   4496 2HG1 ILE A 282      54.310 122.052  74.809  1.00 10.00      A    H
ATOM   4497  CG2 ILE A 282      51.853 121.537  75.822  1.00 10.00      A    C
ATOM   4498 1HG2 ILE A 282      52.019 122.100  74.903  1.00 10.00      A    H
ATOM   4499 2HG2 ILE A 282      51.495 122.210  76.601  1.00 10.00      A    H
ATOM   4500 3HG2 ILE A 282      51.111 120.759  75.643  1.00 10.00      A    H
ATOM   4501  CD1 ILE A 282      54.417 123.201  76.735  1.00 10.00      A    C
ATOM   4502 1HD1 ILE A 282      54.590 123.020  77.796  1.00 10.00      A    H
ATOM   4503 2HD1 ILE A 282      53.565 123.870  76.614  1.00 10.00      A    H
ATOM   4504 3HD1 ILE A 282      55.304 123.657  76.294  1.00 10.00      A    H
ATOM   4505  N   TYR A 283      52.283 118.166  77.873  1.00 10.00      A    N
ATOM   4506  H   TYR A 283      53.220 117.926  77.583  1.00 10.00      A    H
ATOM   4507  CA  TYR A 283      51.363 117.121  78.213  1.00 10.00      A    C
ATOM   4508  HA  TYR A 283      51.719 116.240  77.680  1.00 10.00      A    H
ATOM   4509  C   TYR A 283      49.892 117.363  77.798  1.00 10.00      A    C
ATOM   4510  O   TYR A 283      48.957 117.319  78.626  1.00 10.00      A    O
ATOM   4511  CB  TYR A 283      51.555 116.690  79.701  1.00 10.00      A    C
ATOM   4512 1HB  TYR A 283      50.909 117.316  80.316  1.00 10.00      A    H
ATOM   4513 2HB  TYR A 283      51.177 115.672  79.790  1.00 10.00      A    H
ATOM   4514  CG  TYR A 283      52.969 116.761  80.198  1.00 10.00      A    C
ATOM   4515  CD1 TYR A 283      53.969 116.118  79.479  1.00 10.00      A    C
ATOM   4516  HD1 TYR A 283      53.724 115.595  78.566  1.00 10.00      A    H
ATOM   4517  CD2 TYR A 283      53.188 117.321  81.477  1.00 10.00      A    C
ATOM   4518  HD2 TYR A 283      52.383 117.708  82.084  1.00 10.00      A    H
ATOM   4519  CE1 TYR A 283      55.312 116.131  79.919  1.00 10.00      A    C
ATOM   4520  HE1 TYR A 283      56.088 115.571  79.419  1.00 10.00      A    H
ATOM   4521  CE2 TYR A 283      54.478 117.218  81.990  1.00 10.00      A    C
ATOM   4522  HE2 TYR A 283      54.720 117.619  82.964  1.00 10.00      A    H
ATOM   4523  CZ  TYR A 283      55.526 116.623  81.222  1.00 10.00      A    C
ATOM   4524  OH  TYR A 283      56.736 116.520  81.807  1.00 10.00      A    O
ATOM   4525  HH  TYR A 283      56.891 117.155  82.510  1.00 10.00      A    H
ATOM   4526  N   ALA A 284      49.751 117.747  76.524  1.00 10.00      A    N
ATOM   4527  H   ALA A 284      50.647 117.749  76.057  1.00 10.00      A    H
ATOM   4528  CA  ALA A 284      48.593 118.197  75.780  1.00 10.00      A    C
ATOM   4529  HA  ALA A 284      49.002 118.606  74.856  1.00 10.00      A    H
ATOM   4530  C   ALA A 284      47.749 119.294  76.459  1.00 10.00      A    C
ATOM   4531  O   ALA A 284      46.499 119.247  76.247  1.00 10.00      A    O
ATOM   4532  CB  ALA A 284      47.782 116.958  75.302  1.00 10.00      A    C
ATOM   4533 1HB  ALA A 284      47.236 116.558  76.156  1.00 10.00      A    H
ATOM   4534 2HB  ALA A 284      48.416 116.179  74.878  1.00 10.00      A    H
ATOM   4535 3HB  ALA A 284      47.076 117.303  74.547  1.00 10.00      A    H
ATOM   4536  N   TYR A 285      48.352 120.173  77.246  1.00 10.00      A    N
ATOM   4537  H   TYR A 285      49.362 120.200  77.258  1.00 10.00      A    H
ATOM   4538  CA  TYR A 285      47.700 121.143  78.176  1.00 10.00      A    C
ATOM   4539  HA  TYR A 285      48.392 121.616  78.873  1.00 10.00      A    H
ATOM   4540  C   TYR A 285      46.575 120.498  79.122  1.00 10.00      A    C
ATOM   4541  O   TYR A 285      45.884 121.217  79.885  1.00 10.00      A    O
ATOM   4542  CB  TYR A 285      47.095 122.341  77.396  1.00 10.00      A    C
ATOM   4543 1HB  TYR A 285      46.352 121.925  76.715  1.00 10.00      A    H
ATOM   4544 2HB  TYR A 285      46.519 122.950  78.093  1.00 10.00      A    H
ATOM   4545  CG  TYR A 285      48.105 123.146  76.674  1.00 10.00      A    C
ATOM   4546  CD1 TYR A 285      48.227 123.012  75.270  1.00 10.00      A    C
ATOM   4547  HD1 TYR A 285      47.579 122.324  74.747  1.00 10.00      A    H
ATOM   4548  CD2 TYR A 285      49.040 123.991  77.319  1.00 10.00      A    C
ATOM   4549  HD2 TYR A 285      48.977 124.091  78.392  1.00 10.00      A    H
ATOM   4550  CE1 TYR A 285      49.216 123.713  74.579  1.00 10.00      A    C
ATOM   4551  HE1 TYR A 285      49.191 123.607  73.505  1.00 10.00      A    H
ATOM   4552  CE2 TYR A 285      49.943 124.771  76.591  1.00 10.00      A    C
ATOM   4553  HE2 TYR A 285      50.583 125.464  77.117  1.00 10.00      A    H
ATOM   4554  CZ  TYR A 285      50.058 124.666  75.178  1.00 10.00      A    C
ATOM   4555  OH  TYR A 285      50.940 125.447  74.459  1.00 10.00      A    O
ATOM   4556  HH  TYR A 285      51.486 125.987  75.035  1.00 10.00      A    H
ATOM   4557  N   GLY A 286      46.431 119.165  79.128  1.00 10.00      A    N
ATOM   4558  H   GLY A 286      47.039 118.630  78.525  1.00 10.00      A    H
ATOM   4559  CA  GLY A 286      45.677 118.310  80.118  1.00 10.00      A    C
ATOM   4560 1HA  GLY A 286      44.672 118.700  80.284  1.00 10.00      A    H
ATOM   4561 2HA  GLY A 286      45.510 117.376  79.580  1.00 10.00      A    H
ATOM   4562  C   GLY A 286      46.357 118.038  81.440  1.00 10.00      A    C
ATOM   4563  O   GLY A 286      47.322 118.702  81.894  1.00 10.00      A    O
ATOM   4564  N   VAL A 287      45.783 117.038  82.169  1.00 10.00      A    N
ATOM   4565  H   VAL A 287      44.962 116.590  81.787  1.00 10.00      A    H
ATOM   4566  CA  VAL A 287      46.392 116.584  83.352  1.00 10.00      A    C
ATOM   4567  HA  VAL A 287      46.517 117.436  84.021  1.00 10.00      A    H
ATOM   4568  C   VAL A 287      47.762 115.919  83.148  1.00 10.00      A    C
ATOM   4569  O   VAL A 287      47.971 115.086  82.291  1.00 10.00      A    O
ATOM   4570  CB  VAL A 287      45.541 115.627  84.160  1.00 10.00      A    C
ATOM   4571  HB  VAL A 287      46.079 115.300  85.050  1.00 10.00      A    H
ATOM   4572  CG1 VAL A 287      44.247 116.207  84.668  1.00 10.00      A    C
ATOM   4573 1HG1 VAL A 287      43.546 116.207  83.833  1.00 10.00      A    H
ATOM   4574 2HG1 VAL A 287      44.444 117.233  84.978  1.00 10.00      A    H
ATOM   4575 3HG1 VAL A 287      43.819 115.651  85.502  1.00 10.00      A    H
ATOM   4576  CG2 VAL A 287      45.238 114.339  83.434  1.00 10.00      A    C
ATOM   4577 1HG2 VAL A 287      44.636 113.737  84.115  1.00 10.00      A    H
ATOM   4578 2HG2 VAL A 287      46.165 113.813  83.205  1.00 10.00      A    H
ATOM   4579 3HG2 VAL A 287      44.681 114.512  82.513  1.00 10.00      A    H
ATOM   4580  N   PRO A 288      48.797 116.340  83.926  1.00 10.00      A    N
ATOM   4581  CA  PRO A 288      50.195 115.988  83.779  1.00 10.00      A    C
ATOM   4582  HA  PRO A 288      50.365 115.833  82.714  1.00 10.00      A    H
ATOM   4583  C   PRO A 288      50.588 114.629  84.478  1.00 10.00      A    C
ATOM   4584  O   PRO A 288      49.913 114.196  85.439  1.00 10.00      A    O
ATOM   4585  CB  PRO A 288      51.017 117.169  84.315  1.00 10.00      A    C
ATOM   4586 1HB  PRO A 288      52.057 117.036  84.613  1.00 10.00      A    H
ATOM   4587 2HB  PRO A 288      50.959 117.948  83.554  1.00 10.00      A    H
ATOM   4588  CG  PRO A 288      50.164 117.526  85.508  1.00 10.00      A    C
ATOM   4589 1HG  PRO A 288      50.312 116.806  86.313  1.00 10.00      A    H
ATOM   4590 2HG  PRO A 288      50.346 118.565  85.783  1.00 10.00      A    H
ATOM   4591  CD  PRO A 288      48.769 117.378  84.927  1.00 10.00      A    C
ATOM   4592 1HD  PRO A 288      48.089 117.101  85.732  1.00 10.00      A    H
ATOM   4593 2HD  PRO A 288      48.567 118.341  84.459  1.00 10.00      A    H
ATOM   4594  N   PRO A 289      51.856 114.114  84.185  1.00 10.00      A    N
ATOM   4595  CA  PRO A 289      52.479 112.949  84.850  1.00 10.00      A    C
ATOM   4596  HA  PRO A 289      51.851 112.082  84.645  1.00 10.00      A    H
ATOM   4597  C   PRO A 289      52.626 113.083  86.374  1.00 10.00      A    C
ATOM   4598  O   PRO A 289      52.608 112.046  87.072  1.00 10.00      A    O
ATOM   4599  CB  PRO A 289      53.896 112.776  84.231  1.00 10.00      A    C
ATOM   4600 1HB  PRO A 289      54.599 113.312  84.869  1.00 10.00      A    H
ATOM   4601 2HB  PRO A 289      54.155 111.719  84.297  1.00 10.00      A    H
ATOM   4602  CG  PRO A 289      53.898 113.544  82.941  1.00 10.00      A    C
ATOM   4603 1HG  PRO A 289      54.850 114.050  82.784  1.00 10.00      A    H
ATOM   4604 2HG  PRO A 289      53.605 112.910  82.104  1.00 10.00      A    H
ATOM   4605  CD  PRO A 289      52.741 114.493  83.109  1.00 10.00      A    C
ATOM   4606 1HD  PRO A 289      53.087 115.477  83.425  1.00 10.00      A    H
ATOM   4607 2HD  PRO A 289      52.212 114.633  82.166  1.00 10.00      A    H
ATOM   4608  N   SER A 290      52.723 114.352  86.959  1.00 10.00      A    N
ATOM   4609  H   SER A 290      52.650 115.119  86.307  1.00 10.00      A    H
ATOM   4610  CA  SER A 290      52.708 114.574  88.376  1.00 10.00      A    C
ATOM   4611  HA  SER A 290      53.336 113.816  88.842  1.00 10.00      A    H
ATOM   4612  C   SER A 290      51.328 114.541  89.069  1.00 10.00      A    C
ATOM   4613  O   SER A 290      51.238 114.351  90.286  1.00 10.00      A    O
ATOM   4614  CB  SER A 290      53.302 115.986  88.615  1.00 10.00      A    C
ATOM   4615 1HB  SER A 290      53.332 116.158  89.691  1.00 10.00      A    H
ATOM   4616 2HB  SER A 290      54.344 115.968  88.296  1.00 10.00      A    H
ATOM   4617  OG  SER A 290      52.660 116.993  87.872  1.00 10.00      A    O
ATOM   4618  HG  SER A 290      51.955 117.368  88.405  1.00 10.00      A    H
ATOM   4619  N   ALA A 291      50.262 114.747  88.324  1.00 10.00      A    N
ATOM   4620  H   ALA A 291      50.346 114.798  87.319  1.00 10.00      A    H
ATOM   4621  CA  ALA A 291      48.848 114.577  88.803  1.00 10.00      A    C
ATOM   4622  HA  ALA A 291      48.840 115.232  89.673  1.00 10.00      A    H
ATOM   4623  C   ALA A 291      48.399 113.170  89.265  1.00 10.00      A    C
ATOM   4624  O   ALA A 291      47.432 113.104  90.015  1.00 10.00      A    O
ATOM   4625  CB  ALA A 291      47.843 115.216  87.884  1.00 10.00      A    C
ATOM   4626 1HB  ALA A 291      46.856 115.114  88.335  1.00 10.00      A    H
ATOM   4627 2HB  ALA A 291      47.875 114.659  86.948  1.00 10.00      A    H
ATOM   4628 3HB  ALA A 291      48.045 116.269  87.688  1.00 10.00      A    H
ATOM   4629  N   TRP A 292      49.089 112.116  88.798  1.00 10.00      A    N
ATOM   4630  H   TRP A 292      49.920 112.292  88.252  1.00 10.00      A    H
ATOM   4631  CA  TRP A 292      48.879 110.754  89.274  1.00 10.00      A    C
ATOM   4632  HA  TRP A 292      47.811 110.557  89.189  1.00 10.00      A    H
ATOM   4633  C   TRP A 292      49.285 110.606  90.750  1.00 10.00      A    C
ATOM   4634  O   TRP A 292      50.323 111.142  91.158  1.00 10.00      A    O
ATOM   4635  CB  TRP A 292      49.676 109.704  88.423  1.00 10.00      A    C
ATOM   4636 1HB  TRP A 292      50.701 110.073  88.443  1.00 10.00      A    H
ATOM   4637 2HB  TRP A 292      49.629 108.703  88.853  1.00 10.00      A    H
ATOM   4638  CG  TRP A 292      49.344 109.510  86.909  1.00 10.00      A    C
ATOM   4639  CD1 TRP A 292      50.196 109.707  85.866  1.00 10.00      A    C
ATOM   4640  HD1 TRP A 292      51.203 110.088  85.956  1.00 10.00      A    H
ATOM   4641  CD2 TRP A 292      48.067 109.025  86.219  1.00 10.00      A    C
ATOM   4642  NE1 TRP A 292      49.673 109.234  84.733  1.00 10.00      A    N
ATOM   4643  HE1 TRP A 292      50.175 109.147  83.861  1.00 10.00      A    H
ATOM   4644  CE2 TRP A 292      48.352 108.817  84.867  1.00 10.00      A    C
ATOM   4645  CE3 TRP A 292      46.737 108.793  86.637  1.00 10.00      A    C
ATOM   4646  HE3 TRP A 292      46.449 109.044  87.647  1.00 10.00      A    H
ATOM   4647  CZ2 TRP A 292      47.490 108.104  84.021  1.00 10.00      A    C
ATOM   4648  HZ2 TRP A 292      47.751 107.970  82.981  1.00 10.00      A    H
ATOM   4649  CZ3 TRP A 292      45.809 108.186  85.825  1.00 10.00      A    C
ATOM   4650  HZ3 TRP A 292      44.867 107.816  86.204  1.00 10.00      A    H
ATOM   4651  CH2 TRP A 292      46.222 107.768  84.492  1.00 10.00      A    C
ATOM   4652  HH2 TRP A 292      45.559 107.159  83.896  1.00 10.00      A    H
ATOM   4653  N   THR A 293      48.543 109.869  91.512  1.00 10.00      A    N
ATOM   4654  H   THR A 293      47.715 109.419  91.151  1.00 10.00      A    H
ATOM   4655  CA  THR A 293      48.725 109.675  92.997  1.00 10.00      A    C
ATOM   4656  HA  THR A 293      49.652 110.197  93.231  1.00 10.00      A    H
ATOM   4657  C   THR A 293      48.829 108.229  93.474  1.00 10.00      A    C
ATOM   4658  O   THR A 293      48.992 107.997  94.701  1.00 10.00      A    O
ATOM   4659  CB  THR A 293      47.595 110.296  93.737  1.00 10.00      A    C
ATOM   4660  HB  THR A 293      47.486 109.888  94.742  1.00 10.00      A    H
ATOM   4661  OG1 THR A 293      46.352 110.149  93.129  1.00 10.00      A    O
ATOM   4662  HG1 THR A 293      46.063 109.235  93.190  1.00 10.00      A    H
ATOM   4663  CG2 THR A 293      47.770 111.871  93.824  1.00 10.00      A    C
ATOM   4664 1HG2 THR A 293      47.154 112.180  94.668  1.00 10.00      A    H
ATOM   4665 2HG2 THR A 293      47.416 112.362  92.917  1.00 10.00      A    H
ATOM   4666 3HG2 THR A 293      48.807 112.150  94.008  1.00 10.00      A    H
ATOM   4667  N   GLY A 294      48.610 107.265  92.612  1.00 10.00      A    N
ATOM   4668  H   GLY A 294      48.369 107.520  91.665  1.00 10.00      A    H
ATOM   4669  CA  GLY A 294      48.776 105.825  92.873  1.00 10.00      A    C
ATOM   4670 1HA  GLY A 294      49.701 105.589  93.398  1.00 10.00      A    H
ATOM   4671 2HA  GLY A 294      48.075 105.335  93.549  1.00 10.00      A    H
ATOM   4672  C   GLY A 294      48.783 104.993  91.550  1.00 10.00      A    C
ATOM   4673  O   GLY A 294      48.551 105.525  90.450  1.00 10.00      A    O
ATOM   4674  N   SER A 295      48.874 103.702  91.703  1.00 10.00      A    N
ATOM   4675  H   SER A 295      49.045 103.436  92.662  1.00 10.00      A    H
ATOM   4676  CA  SER A 295      49.051 102.699  90.674  1.00 10.00      A    C
ATOM   4677  HA  SER A 295      49.591 103.027  89.786  1.00 10.00      A    H
ATOM   4678  C   SER A 295      47.702 102.110  90.236  1.00 10.00      A    C
ATOM   4679  O   SER A 295      47.621 101.702  89.044  1.00 10.00      A    O
ATOM   4680  CB  SER A 295      50.032 101.599  91.215  1.00 10.00      A    C
ATOM   4681 1HB  SER A 295      49.610 101.242  92.154  1.00 10.00      A    H
ATOM   4682 2HB  SER A 295      50.119 100.848  90.429  1.00 10.00      A    H
ATOM   4683  OG  SER A 295      51.309 102.082  91.560  1.00 10.00      A    O
ATOM   4684  HG  SER A 295      51.881 101.333  91.743  1.00 10.00      A    H
ATOM   4685  N   VAL A 296      46.607 102.167  91.008  1.00 10.00      A    N
ATOM   4686  H   VAL A 296      46.567 102.741  91.839  1.00 10.00      A    H
ATOM   4687  CA  VAL A 296      45.335 101.521  90.618  1.00 10.00      A    C
ATOM   4688  HA  VAL A 296      45.683 100.559  90.240  1.00 10.00      A    H
ATOM   4689  C   VAL A 296      44.639 102.269  89.466  1.00 10.00      A    C
ATOM   4690  O   VAL A 296      43.982 101.707  88.565  1.00 10.00      A    O
ATOM   4691  CB  VAL A 296      44.457 101.211  91.850  1.00 10.00      A    C
ATOM   4692  HB  VAL A 296      44.488 102.073  92.517  1.00 10.00      A    H
ATOM   4693  CG1 VAL A 296      42.988 100.868  91.585  1.00 10.00      A    C
ATOM   4694 1HG1 VAL A 296      43.002  99.974  90.961  1.00 10.00      A    H
ATOM   4695 2HG1 VAL A 296      42.436 101.659  91.077  1.00 10.00      A    H
ATOM   4696 3HG1 VAL A 296      42.505 100.641  92.536  1.00 10.00      A    H
ATOM   4697  CG2 VAL A 296      45.152 100.065  92.697  1.00 10.00      A    C
ATOM   4698 1HG2 VAL A 296      44.706 100.073  93.692  1.00 10.00      A    H
ATOM   4699 2HG2 VAL A 296      46.238 100.107  92.785  1.00 10.00      A    H
ATOM   4700 3HG2 VAL A 296      44.864  99.152  92.176  1.00 10.00      A    H
ATOM   4701  N   ASP A 297      44.840 103.544  89.419  1.00 10.00      A    N
ATOM   4702  H   ASP A 297      45.484 103.909  90.106  1.00 10.00      A    H
ATOM   4703  CA  ASP A 297      44.441 104.494  88.355  1.00 10.00      A    C
ATOM   4704  HA  ASP A 297      43.353 104.426  88.330  1.00 10.00      A    H
ATOM   4705  C   ASP A 297      44.917 104.147  86.885  1.00 10.00      A    C
ATOM   4706  O   ASP A 297      44.244 104.341  85.838  1.00 10.00      A    O
ATOM   4707  CB  ASP A 297      44.876 105.934  88.609  1.00 10.00      A    C
ATOM   4708 1HB  ASP A 297      45.939 105.941  88.851  1.00 10.00      A    H
ATOM   4709 2HB  ASP A 297      44.830 106.483  87.668  1.00 10.00      A    H
ATOM   4710  CG  ASP A 297      44.102 106.684  89.678  1.00 10.00      A    C
ATOM   4711  OD1 ASP A 297      43.076 107.352  89.378  1.00 10.00      A    O
ATOM   4712  OD2 ASP A 297      44.655 106.850  90.807  1.00 10.00      A    O
ATOM   4713  N   ILE A 298      46.027 103.456  86.859  1.00 10.00      A    N
ATOM   4714  H   ILE A 298      46.433 103.094  87.710  1.00 10.00      A    H
ATOM   4715  CA  ILE A 298      46.894 103.085  85.640  1.00 10.00      A    C
ATOM   4716  HA  ILE A 298      46.653 103.729  84.795  1.00 10.00      A    H
ATOM   4717  C   ILE A 298      46.668 101.627  85.236  1.00 10.00      A    C
ATOM   4718  O   ILE A 298      46.336 101.376  84.100  1.00 10.00      A    O
ATOM   4719  CB  ILE A 298      48.374 103.402  85.948  1.00 10.00      A    C
ATOM   4720  HB  ILE A 298      48.657 102.864  86.853  1.00 10.00      A    H
ATOM   4721  CG1 ILE A 298      48.578 104.862  86.493  1.00 10.00      A    C
ATOM   4722 1HG1 ILE A 298      48.359 105.534  85.664  1.00 10.00      A    H
ATOM   4723 2HG1 ILE A 298      47.965 104.943  87.391  1.00 10.00      A    H
ATOM   4724  CG2 ILE A 298      49.327 103.067  84.729  1.00 10.00      A    C
ATOM   4725 1HG2 ILE A 298      49.129 103.767  83.917  1.00 10.00      A    H
ATOM   4726 2HG2 ILE A 298      49.103 102.053  84.397  1.00 10.00      A    H
ATOM   4727 3HG2 ILE A 298      50.376 103.132  85.018  1.00 10.00      A    H
ATOM   4728  CD1 ILE A 298      50.036 105.213  86.885  1.00 10.00      A    C
ATOM   4729 1HD1 ILE A 298      50.337 104.483  87.636  1.00 10.00      A    H
ATOM   4730 2HD1 ILE A 298      50.090 106.215  87.310  1.00 10.00      A    H
ATOM   4731 3HD1 ILE A 298      50.703 105.147  86.025  1.00 10.00      A    H
ATOM   4732  N   LEU A 299      46.776 100.713  86.195  1.00 10.00      A    N
ATOM   4733  H   LEU A 299      46.981 101.086  87.111  1.00 10.00      A    H
ATOM   4734  CA  LEU A 299      46.631  99.296  86.031  1.00 10.00      A    C
ATOM   4735  HA  LEU A 299      47.355  98.885  85.328  1.00 10.00      A    H
ATOM   4736  C   LEU A 299      45.231  98.747  85.609  1.00 10.00      A    C
ATOM   4737  O   LEU A 299      45.112  97.932  84.721  1.00 10.00      A    O
ATOM   4738  CB  LEU A 299      47.116  98.671  87.356  1.00 10.00      A    C
ATOM   4739 1HB  LEU A 299      46.534  99.102  88.171  1.00 10.00      A    H
ATOM   4740 2HB  LEU A 299      46.906  97.602  87.328  1.00 10.00      A    H
ATOM   4741  CG  LEU A 299      48.668  98.759  87.623  1.00 10.00      A    C
ATOM   4742  HG  LEU A 299      48.891  99.817  87.759  1.00 10.00      A    H
ATOM   4743  CD1 LEU A 299      49.137  98.067  88.846  1.00 10.00      A    C
ATOM   4744 1HD1 LEU A 299      48.516  98.389  89.681  1.00 10.00      A    H
ATOM   4745 2HD1 LEU A 299      50.183  98.280  89.067  1.00 10.00      A    H
ATOM   4746 3HD1 LEU A 299      49.009  96.996  88.689  1.00 10.00      A    H
ATOM   4747  CD2 LEU A 299      49.402  98.137  86.435  1.00 10.00      A    C
ATOM   4748 1HD2 LEU A 299      48.958  97.180  86.160  1.00 10.00      A    H
ATOM   4749 2HD2 LEU A 299      50.431  97.980  86.761  1.00 10.00      A    H
ATOM   4750 3HD2 LEU A 299      49.392  98.804  85.573  1.00 10.00      A    H
ATOM   4751  N   LEU A 300      44.214  99.298  86.266  1.00 10.00      A    N
ATOM   4752  H   LEU A 300      44.297 100.063  86.922  1.00 10.00      A    H
ATOM   4753  CA  LEU A 300      42.814  98.970  85.871  1.00 10.00      A    C
ATOM   4754  HA  LEU A 300      42.791  97.902  85.654  1.00 10.00      A    H
ATOM   4755  C   LEU A 300      42.464  99.690  84.510  1.00 10.00      A    C
ATOM   4756  O   LEU A 300      41.437  99.307  83.873  1.00 10.00      A    O
ATOM   4757  CB  LEU A 300      41.755  99.307  87.017  1.00 10.00      A    C
ATOM   4758 1HB  LEU A 300      41.762 100.394  87.093  1.00 10.00      A    H
ATOM   4759 2HB  LEU A 300      40.797  98.974  86.618  1.00 10.00      A    H
ATOM   4760  CG  LEU A 300      42.133  98.708  88.383  1.00 10.00      A    C
ATOM   4761  HG  LEU A 300      43.097  99.117  88.688  1.00 10.00      A    H
ATOM   4762  CD1 LEU A 300      41.030  99.120  89.323  1.00 10.00      A    C
ATOM   4763 1HD1 LEU A 300      41.046 100.204  89.438  1.00 10.00      A    H
ATOM   4764 2HD1 LEU A 300      41.158  98.649  90.297  1.00 10.00      A    H
ATOM   4765 3HD1 LEU A 300      40.077  98.814  88.893  1.00 10.00      A    H
ATOM   4766  CD2 LEU A 300      42.149  97.167  88.304  1.00 10.00      A    C
ATOM   4767 1HD2 LEU A 300      42.148  96.830  89.341  1.00 10.00      A    H
ATOM   4768 2HD2 LEU A 300      43.072  96.848  87.819  1.00 10.00      A    H
ATOM   4769 3HD2 LEU A 300      41.295  96.736  87.781  1.00 10.00      A    H
ATOM   4770  N   GLU A 301      43.147 100.774  84.107  1.00 10.00      A    N
ATOM   4771  H   GLU A 301      43.882 101.179  84.669  1.00 10.00      A    H
ATOM   4772  CA  GLU A 301      42.882 101.385  82.810  1.00 10.00      A    C
ATOM   4773  HA  GLU A 301      41.803 101.324  82.669  1.00 10.00      A    H
ATOM   4774  C   GLU A 301      43.574 100.574  81.713  1.00 10.00      A    C
ATOM   4775  O   GLU A 301      42.996 100.138  80.700  1.00 10.00      A    O
ATOM   4776  CB  GLU A 301      43.239 102.855  82.763  1.00 10.00      A    C
ATOM   4777 1HB  GLU A 301      42.500 103.346  83.396  1.00 10.00      A    H
ATOM   4778 2HB  GLU A 301      44.245 103.089  83.112  1.00 10.00      A    H
ATOM   4779  CG  GLU A 301      43.107 103.528  81.340  1.00 10.00      A    C
ATOM   4780 1HG  GLU A 301      43.607 104.496  81.342  1.00 10.00      A    H
ATOM   4781 2HG  GLU A 301      43.706 103.063  80.557  1.00 10.00      A    H
ATOM   4782  CD  GLU A 301      41.680 103.746  80.763  1.00 10.00      A    C
ATOM   4783  OE1 GLU A 301      41.451 103.769  79.543  1.00 10.00      A    O
ATOM   4784  OE2 GLU A 301      40.748 103.986  81.587  1.00 10.00      A    O
ATOM   4785  N   TYR A 302      44.890 100.297  81.842  1.00 10.00      A    N
ATOM   4786  H   TYR A 302      45.446 100.654  82.605  1.00 10.00      A    H
ATOM   4787  CA  TYR A 302      45.673  99.328  80.967  1.00 10.00      A    C
ATOM   4788  HA  TYR A 302      45.740  99.782  79.978  1.00 10.00      A    H
ATOM   4789  C   TYR A 302      45.014  97.922  80.767  1.00 10.00      A    C
ATOM   4790  O   TYR A 302      45.001  97.466  79.620  1.00 10.00      A    O
ATOM   4791  CB  TYR A 302      47.021  99.151  81.696  1.00 10.00      A    C
ATOM   4792 1HB  TYR A 302      47.508 100.121  81.799  1.00 10.00      A    H
ATOM   4793 2HB  TYR A 302      46.771  98.876  82.721  1.00 10.00      A    H
ATOM   4794  CG  TYR A 302      47.918  98.155  81.069  1.00 10.00      A    C
ATOM   4795  CD1 TYR A 302      48.463  98.450  79.776  1.00 10.00      A    C
ATOM   4796  HD1 TYR A 302      48.347  99.404  79.283  1.00 10.00      A    H
ATOM   4797  CD2 TYR A 302      48.208  96.893  81.623  1.00 10.00      A    C
ATOM   4798  HD2 TYR A 302      47.660  96.649  82.521  1.00 10.00      A    H
ATOM   4799  CE1 TYR A 302      49.364  97.513  79.108  1.00 10.00      A    C
ATOM   4800  HE1 TYR A 302      49.832  97.761  78.166  1.00 10.00      A    H
ATOM   4801  CE2 TYR A 302      48.964  95.963  80.950  1.00 10.00      A    C
ATOM   4802  HE2 TYR A 302      49.125  94.993  81.396  1.00 10.00      A    H
ATOM   4803  CZ  TYR A 302      49.575  96.271  79.712  1.00 10.00      A    C
ATOM   4804  OH  TYR A 302      50.395  95.297  79.214  1.00 10.00      A    O
ATOM   4805  HH  TYR A 302      50.879  95.582  78.436  1.00 10.00      A    H
ATOM   4806  N   ARG A 303      44.246  97.432  81.770  1.00 10.00      A    N
ATOM   4807  H   ARG A 303      44.340  97.842  82.688  1.00 10.00      A    H
ATOM   4808  CA  ARG A 303      43.555  96.164  81.762  1.00 10.00      A    C
ATOM   4809  HA  ARG A 303      44.170  95.411  81.270  1.00 10.00      A    H
ATOM   4810  C   ARG A 303      42.244  96.309  80.930  1.00 10.00      A    C
ATOM   4811  O   ARG A 303      41.721  95.384  80.380  1.00 10.00      A    O
ATOM   4812  CB  ARG A 303      43.318  95.683  83.252  1.00 10.00      A    C
ATOM   4813 1HB  ARG A 303      44.231  95.625  83.844  1.00 10.00      A    H
ATOM   4814 2HB  ARG A 303      42.566  96.291  83.755  1.00 10.00      A    H
[truncated: 3,031,646 more chars]
